# Supplementary material for: 4-{2-[4-(Dimethyl­amino)­phen­yl]ethen­yl}-1-methyl­pyridinium 2-amino-3,5-dimethyl­benzene­sulfonate monohydrate
Source: Acta Crystallogr Sect E Struct Rep Online. 2012 Jan 18;68(Pt 2):o426–7. doi: 10.1107/S160053681200089X (PMC3275184; doi:10.1107/S160053681200089X)
Supplement: Supplementary file 3 [file e-68-0o426-Isup3.hkl]

# 
# h,k,l, Fc-squared, Fo-squared, sigma(Fo-squared) and status flag 
# 
data_I
_shelx_title ' A in P-1' 
_shelx_refln_list_code          4 
_shelx_F_calc_maximum      136.88 
_exptl_crystal_F_000       488.00 
_reflns_d_resolution_high  0.8409 
 
loop_ 
 _symmetry_equiv_pos_as_xyz 
 'x, y, z' 
 '-x, -y, -z' 
 
_cell_length_a     8.7430 
_cell_length_b     9.5463 
_cell_length_c    14.1092 
_cell_angle_alpha  95.002 
_cell_angle_beta  101.885 
_cell_angle_gamma  96.294 
 
_shelx_F_squared_multiplier     1.000 
 
loop_ 
 _refln_index_h 
 _refln_index_k 
 _refln_index_l 
 _refln_F_squared_calc 
 _refln_F_squared_meas 
 _refln_F_squared_sigma 
 _refln_observed_status 
   2   0   0      500.90      505.02     10.35 o 
   3   0   0      803.50      802.13     13.37 o 
   4   0   0     2293.00     2331.74     53.00 o 
   5   0   0      250.28      298.03     17.32 o 
   6   0   0      266.73      261.80      7.66 o 
   7   0   0      133.64      142.44      6.84 o 
   8   0   0       41.88       38.18      2.32 o 
   9   0   0       21.46       19.39      2.98 o 
  10   0   0       57.39       58.22      4.49 o 
 -10   1   0       16.04       11.57      2.43 o 
  -9   1   0       20.33       13.85      2.84 o 
  -8   1   0      432.56      432.77     17.52 o 
  -7   1   0      128.34      121.06      9.61 o 
  -6   1   0       17.20       13.75      1.50 o 
  -5   1   0      144.70      166.55     16.70 o 
  -4   1   0     1217.80     1531.18     21.35 o 
  -3   1   0     2656.86     2787.58     57.72 o 
  -2   1   0      341.38      322.32     13.05 o 
  -1   1   0     1564.62     1139.98     17.52 o 
   1   1   0     2154.98     2233.30     32.62 o 
   2   1   0     1329.28     1336.57     15.81 o 
   3   1   0      517.21      491.75      8.97 o 
   4   1   0      798.04     1018.40     14.35 o 
   5   1   0      531.51      518.04     11.13 o 
   6   1   0       34.56       30.29      2.98 o 
   7   1   0       43.62       46.71      9.64 o 
   8   1   0      549.35      529.89     26.37 o 
   9   1   0       37.58       23.96      4.95 o 
 -10   2   0        0.05        5.04      1.89 o 
  -9   2   0        0.83        2.97      1.36 o 
  -8   2   0      236.11      213.76      9.73 o 
  -7   2   0      104.84       99.66      5.22 o 
  -6   2   0        7.18        4.51      1.86 o 
  -5   2   0       30.09       33.60      3.49 o 
  -4   2   0      270.20      342.74     11.14 o 
  -3   2   0     1330.08     1415.50     11.92 o 
  -2   2   0      140.93      140.64      3.16 o 
  -1   2   0     3749.94     3792.77     79.27 o 
   1   2   0      264.64      249.76      4.54 o 
   2   2   0      581.42      572.27      6.30 o 
   3   2   0       67.67       63.51      1.80 o 
   4   2   0      903.80      983.07      9.79 o 
   5   2   0      301.81      284.55      4.30 o 
   6   2   0       41.03       42.60      3.92 o 
   7   2   0       63.25       69.82      4.82 o 
   8   2   0       83.68       87.48      9.18 o 
   9   2   0       28.35       24.26      3.80 o 
 -10   3   0        0.94        6.39      2.19 o 
  -9   3   0       51.91       55.05      5.31 o 
  -8   3   0      180.46      167.22      5.48 o 
  -7   3   0       19.00       17.42      2.39 o 
  -6   3   0      244.59      236.75      5.76 o 
  -5   3   0      200.15      204.03      8.76 o 
  -4   3   0      155.75      111.38     12.71 o 
  -3   3   0      753.41      684.27     10.32 o 
  -2   3   0        2.52        2.11      0.45 o 
  -1   3   0     1427.02     1513.88     23.24 o 
   0   3   0     2138.37     2083.52     34.35 o 
   1   3   0     2796.59     3032.80     38.92 o 
   2   3   0      214.99      191.01      4.78 o 
   3   3   0      213.39      227.55      7.48 o 
   4   3   0       12.94       16.14      1.24 o 
   5   3   0      655.20      671.17     16.15 o 
   6   3   0        7.10        9.46      2.28 o 
   7   3   0       19.98       25.34      3.89 o 
   8   3   0       25.15       20.42      2.09 o 
   9   3   0       98.18       90.55      5.11 o 
  -9   4   0        9.97        8.14      3.42 o 
  -8   4   0       76.36       93.86      5.66 o 
  -7   4   0     1133.65     1165.57     37.21 o 
  -6   4   0       21.86       23.36      4.30 o 
  -5   4   0      420.72      405.29     24.16 o 
  -4   4   0        9.77       11.28      2.98 o 
  -3   4   0      827.76      891.37     14.83 o 
  -2   4   0      355.11      323.96      4.40 o 
  -1   4   0      108.37      117.01      4.67 o 
   0   4   0        0.04        0.60      0.29 o 
   1   4   0       73.08       50.73      2.76 o 
   2   4   0      343.34      352.90      6.56 o 
   3   4   0      152.57      119.74      3.30 o 
   4   4   0      251.87      240.27      6.38 o 
   5   4   0     1398.49     1403.21     40.72 o 
   6   4   0     1076.37     1071.96     33.62 o 
   7   4   0       39.80       35.88      1.67 o 
   8   4   0        2.74       13.09      3.16 o 
  -9   5   0        1.00        5.60      2.20 o 
  -8   5   0       12.59       13.07      2.78 o 
  -7   5   0      119.27      108.57     10.48 o 
  -6   5   0      164.16      187.90      8.89 o 
  -5   5   0      300.02      291.07      6.54 o 
  -4   5   0      115.16      110.01      4.71 o 
  -3   5   0      265.59      249.54      7.61 o 
  -2   5   0        3.99        9.43      1.20 o 
  -1   5   0       51.45       58.08      3.48 o 
   0   5   0      240.13      238.38      4.42 o 
   1   5   0      798.68      985.78     13.10 o 
   2   5   0       50.81       44.93      3.35 o 
   3   5   0      819.06      839.69     11.73 o 
   4   5   0      817.29      812.75     17.14 o 
   5   5   0     1322.07     1376.55     25.51 o 
   6   5   0       37.53       38.47      4.10 o 
   7   5   0      113.69      106.66      6.88 o 
   8   5   0       19.79       22.50      5.13 o 
  -9   6   0        2.28        3.83      1.61 o 
  -8   6   0        2.42        3.91      2.51 o 
  -7   6   0       83.81       81.11      5.22 o 
  -6   6   0        0.93        4.81      1.63 o 
  -5   6   0      311.58      297.08      7.52 o 
  -4   6   0        7.67        8.15      1.38 o 
  -3   6   0       95.03       92.50      6.92 o 
  -2   6   0       84.23       77.89      6.79 o 
  -1   6   0       15.59       12.16      0.91 o 
   0   6   0        2.23        5.40      2.52 o 
   1   6   0       29.41       32.71      1.37 o 
   2   6   0       24.34       25.29      1.71 o 
   3   6   0      494.69      515.99     11.62 o 
   4   6   0      155.62      149.17      5.27 o 
   5   6   0      388.01      366.16     14.22 o 
   6   6   0      115.98      121.83      8.68 o 
   7   6   0       41.89       27.59      3.86 o 
  -8   7   0        9.50       12.32      2.64 o 
  -7   7   0       20.07       24.06      2.62 o 
  -6   7   0      184.29      150.63      8.53 o 
  -5   7   0      581.37      580.84     19.34 o 
  -4   7   0       82.22       69.27      7.07 o 
  -3   7   0       77.39       68.44      4.59 o 
  -2   7   0      811.93      730.81     33.97 o 
  -1   7   0       24.34       23.81      3.41 o 
   0   7   0       88.97       99.03      3.49 o 
   1   7   0        9.90        8.56      1.08 o 
   2   7   0       49.89       45.71      2.95 o 
   3   7   0        3.61        8.49      1.06 o 
   4   7   0       52.22       45.98      7.61 o 
   5   7   0       37.60       28.89      3.72 o 
   6   7   0       30.61       25.04      3.53 o 
   7   7   0       92.68       90.12      8.37 o 
  -8   8   0       34.35       40.17      9.94 o 
  -7   8   0        1.11        1.63      0.80 o 
  -6   8   0       46.26       37.31      2.88 o 
  -5   8   0      305.15      274.52     13.00 o 
  -4   8   0        7.11       10.70      2.13 o 
  -3   8   0       10.56       11.85      3.11 o 
  -2   8   0      276.93      270.85      6.72 o 
  -1   8   0     1201.31     1163.63     33.33 o 
   0   8   0       94.53       96.75      9.90 o 
   1   8   0       20.41       18.24      2.53 o 
   2   8   0        0.23        1.92      0.72 o 
   3   8   0      265.09      232.30     10.43 o 
   4   8   0        7.06        5.31      1.78 o 
   5   8   0       86.61      108.98      9.01 o 
   6   8   0        6.86        4.39      1.76 o 
  -7   9   0       52.80       55.13     10.67 o 
  -6   9   0      177.85      134.40      9.99 o 
  -5   9   0       77.95       77.37      5.63 o 
  -4   9   0       47.11       49.28      4.14 o 
  -3   9   0        0.50        3.79      1.42 o 
  -2   9   0      711.85      776.91     16.64 o 
  -1   9   0        0.14       -0.08      1.18 o 
   0   9   0      217.97      213.31      5.53 o 
   1   9   0        4.05        4.94      1.20 o 
   2   9   0      106.26      101.09      5.02 o 
   3   9   0       15.23        9.01      1.61 o 
   4   9   0        1.27        2.23      1.92 o 
  -5  10   0       39.61       41.18      6.95 o 
  -4  10   0        0.72        3.49      1.70 o 
  -3  10   0       48.57       38.53      3.37 o 
  -2  10   0      150.78      140.17      7.64 o 
  -1  10   0       90.49       70.43      5.00 o 
   0  10   0       26.98       27.09      5.93 o 
   1  10   0        5.74        8.83      2.23 o 
   2  10   0        2.75        3.78      1.39 o 
  -3  11   0       50.45       32.59      7.00 o 
  -2  11   0        0.19        1.76      1.41 o 
  -1  11   0      142.56      159.85      8.28 o 
   0  11   0       43.09       34.92      5.10 o 
  -1 -11   1       26.98       22.12      4.59 o 
   0 -11   1       26.44       36.51      7.70 o 
   1 -11   1       19.30       15.99      2.72 o 
   2 -11   1       11.88        8.13      2.23 o 
   3 -11   1      114.47      114.85      5.58 o 
  -3 -10   1        4.83        9.35      2.23 o 
  -2 -10   1       16.10        9.72      2.25 o 
  -1 -10   1       36.41       35.13      2.82 o 
   0 -10   1       25.86       17.58      3.16 o 
   1 -10   1        0.88        5.57      2.16 o 
   2 -10   1       12.54       11.46      2.19 o 
   3 -10   1        9.83        7.82      5.08 o 
   4 -10   1       63.99       79.11      7.30 o 
   5 -10   1       17.04       13.99      5.46 o 
  -5  -9   1       21.07       18.60      4.29 o 
  -4  -9   1       19.35       20.09      3.49 o 
  -3  -9   1        0.22        1.84      1.43 o 
  -2  -9   1      259.07      248.53     10.14 o 
  -1  -9   1       58.40       65.08      5.63 o 
   0  -9   1       80.09       69.97      3.54 o 
   1  -9   1      156.53      180.76      7.29 o 
   2  -9   1      547.71      573.62     35.38 o 
   3  -9   1       59.94       66.27      4.70 o 
   4  -9   1        6.27        5.69      1.38 o 
   5  -9   1       47.63       49.84      5.10 o 
   6  -9   1       45.08       48.98      5.24 o 
   7  -9   1        2.06        3.67      1.48 o 
  -6  -8   1      201.12      218.22      6.53 o 
  -5  -8   1       39.55       47.76      5.43 o 
  -4  -8   1       26.12       30.53      4.06 o 
  -3  -8   1       59.77       66.55      4.88 o 
  -2  -8   1      119.51      123.15      5.39 o 
  -1  -8   1        2.37        3.02      0.83 o 
   0  -8   1       72.29       62.83      4.57 o 
   1  -8   1        7.91       15.42      2.67 o 
   2  -8   1       16.58       15.95      2.01 o 
   3  -8   1      474.27      475.72     16.00 o 
   4  -8   1        0.07        2.69      1.07 o 
   5  -8   1       16.26       16.21      2.91 o 
   6  -8   1       14.21       17.65      2.15 o 
   7  -8   1       39.09       28.65      3.48 o 
  -7  -7   1        9.05       10.90      2.76 o 
  -6  -7   1       25.19       18.36      3.16 o 
  -5  -7   1       51.46       56.93      4.94 o 
  -4  -7   1       67.03       57.77      5.29 o 
  -3  -7   1       28.98       20.64      1.54 o 
  -2  -7   1       88.67       67.85      2.56 o 
  -1  -7   1      188.65      190.90      5.15 o 
   0  -7   1        8.84        8.51      1.04 o 
   1  -7   1      113.05      112.23      6.29 o 
   2  -7   1      771.35      776.49     13.71 o 
   3  -7   1      301.43      268.01      6.73 o 
   4  -7   1       76.80       75.37      6.50 o 
   5  -7   1       25.24       23.00      6.77 o 
   6  -7   1      308.55      318.87      9.99 o 
   7  -7   1        2.40        1.95      1.38 o 
   8  -7   1        7.26       14.00      2.55 o 
  -7  -6   1       34.81       38.68      4.78 o 
  -6  -6   1       41.27       39.57      4.57 o 
  -5  -6   1      286.20      298.77     17.26 o 
  -4  -6   1        1.95        3.43      1.37 o 
  -3  -6   1       38.61       33.00      1.99 o 
  -2  -6   1       57.92       53.66      2.90 o 
  -1  -6   1      542.13      603.50      9.21 o 
   0  -6   1      196.44      166.70      4.55 o 
   1  -6   1      220.41      202.42     10.45 o 
   2  -6   1       10.69       15.55      1.48 o 
   3  -6   1       10.58        6.07      1.89 o 
   4  -6   1       15.28       12.11      1.80 o 
   5  -6   1        5.07        6.96      1.36 o 
   6  -6   1        5.82        8.39      2.60 o 
   7  -6   1        1.81        5.98      1.99 o 
   8  -6   1       91.69       97.04      7.55 o 
   9  -6   1       19.69       21.37      4.17 o 
  -8  -5   1       71.98       80.95      7.37 o 
  -7  -5   1       84.50       84.13      6.06 o 
  -6  -5   1      877.89      917.48     34.95 o 
  -5  -5   1        0.82        4.94      2.10 o 
  -4  -5   1       13.59       12.13      2.21 o 
  -3  -5   1      181.83      173.01      9.79 o 
  -2  -5   1      477.52      530.44     10.83 o 
  -1  -5   1       51.02       62.52      4.50 o 
   0  -5   1      340.36      326.04      7.62 o 
   1  -5   1        0.28        1.60      0.40 o 
   2  -5   1       19.95       28.92      1.92 o 
   3  -5   1       80.37       85.46      6.71 o 
   4  -5   1      332.94      365.02      8.82 o 
   5  -5   1        3.22        5.47      1.48 o 
   6  -5   1       76.30       71.79      4.14 o 
   7  -5   1      316.67      320.21     13.44 o 
   8  -5   1       62.41       52.56      9.70 o 
   9  -5   1       16.15       22.40      3.94 o 
  -9  -4   1       96.94       79.64      7.96 o 
  -8  -4   1       17.00       11.88      2.59 o 
  -7  -4   1      124.39      120.38      5.25 o 
  -6  -4   1        2.85        2.62      0.99 o 
  -5  -4   1      465.57      501.59      7.03 o 
  -4  -4   1      183.73      185.99      3.92 o 
  -3  -4   1      676.63      632.56     12.96 o 
  -2  -4   1      172.17      128.29      4.41 o 
  -1  -4   1     3412.13     3710.24     54.98 o 
   0  -4   1      269.26      271.34      7.21 o 
   1  -4   1      502.28      422.87     11.99 o 
   2  -4   1      142.82      105.37      3.99 o 
   3  -4   1     1964.47     2157.38     37.41 o 
   4  -4   1     2222.59     2137.19    115.48 o 
   5  -4   1       24.53       12.84      2.48 o 
   6  -4   1       14.49       14.56      1.96 o 
   7  -4   1       45.77       57.23      7.25 o 
   8  -4   1      123.13      116.35      6.57 o 
   9  -4   1       23.80       28.62     11.25 o 
  -9  -3   1      153.67      148.42     12.40 o 
  -8  -3   1       98.25      101.33      4.89 o 
  -7  -3   1       23.49       27.33      3.76 o 
  -6  -3   1      544.08      525.85     19.45 o 
  -5  -3   1        2.95        3.12      0.73 o 
  -4  -3   1      239.44      287.65      9.23 o 
  -3  -3   1       29.62       27.99      1.02 o 
  -2  -3   1      959.45      946.67      7.37 o 
  -1  -3   1     3211.63     3239.40     27.98 o 
   0  -3   1     1033.40     1004.42     22.95 o 
   1  -3   1     2094.06     2016.74     22.36 o 
   2  -3   1      459.68      410.33      7.68 o 
   3  -3   1      169.43      193.61      5.08 o 
   4  -3   1     1564.97     1586.05     53.95 o 
   5  -3   1      502.74      435.67     24.66 o 
   6  -3   1      482.20      481.65      9.47 o 
   7  -3   1      146.49      144.84     11.41 o 
   8  -3   1      347.52      340.38     30.31 o 
   9  -3   1       54.23       67.85      5.51 o 
  -9  -2   1      117.99      127.64     11.18 o 
  -8  -2   1      452.42      403.39     10.61 o 
  -7  -2   1      267.80      259.37      9.07 o 
  -6  -2   1        0.03        1.53      1.84 o 
  -5  -2   1      140.45      142.37      3.49 o 
  -4  -2   1       98.14      125.63      4.63 o 
  -3  -2   1      119.53       96.82      3.01 o 
  -2  -2   1      706.74      681.51      7.82 o 
  -1  -2   1     4774.68     4900.86     36.30 o 
   0  -2   1      260.19      265.80      7.35 o 
   1  -2   1     1565.70     1609.78     13.21 o 
   2  -2   1      340.85      286.47      8.13 o 
   3  -2   1       19.97       24.66      3.29 o 
   4  -2   1     1121.87     1080.09     38.77 o 
   5  -2   1       71.57       47.55      2.71 o 
   6  -2   1        2.19        3.30      2.28 o 
   7  -2   1      153.57      139.64      6.75 o 
   8  -2   1      575.59      550.95     21.61 o 
   9  -2   1      214.73      220.38     15.22 o 
  10  -2   1       16.37       10.43      2.41 o 
 -10  -1   1       37.08       39.27      5.37 o 
  -9  -1   1      386.98      370.46     19.20 o 
  -8  -1   1       67.88       49.84      6.87 o 
  -7  -1   1       42.65       39.24      2.68 o 
  -6  -1   1        2.65        4.30      0.93 o 
  -5  -1   1      689.25      696.33     27.39 o 
  -4  -1   1     2338.11     2737.57     37.47 o 
  -3  -1   1      282.11      273.85      7.92 o 
  -2  -1   1     1010.22      993.59      7.80 o 
  -1  -1   1     2814.14     2748.81     29.16 o 
   1  -1   1     4731.58     4601.75     72.25 o 
   2  -1   1     1499.69     1371.06     15.81 o 
   3  -1   1       86.88       96.69      6.05 o 
   4  -1   1      979.73      986.48     24.86 o 
   5  -1   1       29.53       29.19      1.90 o 
   6  -1   1       90.51       84.12      9.31 o 
   7  -1   1      147.35      151.88     22.27 o 
   8  -1   1       35.79       36.06      7.79 o 
   9  -1   1      193.05      178.70      6.52 o 
  10  -1   1       15.26       12.49      3.67 o 
 -10   0   1      167.63      225.87      7.23 o 
  -9   0   1       85.04       97.27      4.95 o 
  -8   0   1      555.48      483.25     23.78 o 
  -7   0   1      199.21      198.57      8.82 o 
  -6   0   1       66.35       67.71      3.46 o 
  -5   0   1       80.95       94.64      5.34 o 
  -4   0   1      276.61      275.45      3.49 o 
  -3   0   1     2358.11     2431.28     32.76 o 
  -2   0   1       15.44       17.25      1.65 o 
   1   0   1     2690.88     2666.01     38.51 o 
   2   0   1     1811.27     1688.16     26.39 o 
   3   0   1      135.10      125.64      4.35 o 
   4   0   1       69.78       60.15      2.90 o 
   5   0   1      148.89      148.63      3.61 o 
   6   0   1        7.69        9.72      1.68 o 
   7   0   1        0.79        3.12      1.29 o 
   8   0   1      732.74      692.50     17.20 o 
   9   0   1        6.30        4.36      1.22 o 
 -10   1   1        6.51        5.04      4.72 o 
  -9   1   1       72.50       67.52      3.91 o 
  -8   1   1       26.85       31.11      3.88 o 
  -7   1   1      359.46      322.88     12.24 o 
  -6   1   1       48.75       42.73      2.95 o 
  -5   1   1       53.68       53.49      2.86 o 
  -4   1   1     1096.13     1304.26     21.93 o 
  -3   1   1      612.29      575.79     10.68 o 
  -2   1   1     1224.05     1222.76     19.32 o 
  -1   1   1      473.35      430.02     13.99 o 
   0   1   1      354.76      196.10      7.15 o 
   1   1   1     2672.47     2754.45     20.54 o 
   2   1   1      800.05      753.67     12.73 o 
   3   1   1      223.75      212.76      5.38 o 
   4   1   1      114.98      114.39      5.60 o 
   5   1   1      181.85      165.52      4.16 o 
   6   1   1       36.69       32.32      2.86 o 
   7   1   1       11.88       15.05      2.30 o 
   8   1   1      127.24      145.48     22.34 o 
   9   1   1       27.18       29.25      5.52 o 
 -10   2   1        0.78        6.92      2.17 o 
  -9   2   1        0.94        2.35      3.02 o 
  -8   2   1        0.78        2.59      3.11 o 
  -7   2   1      151.15      151.10      7.27 o 
  -6   2   1      413.74      371.08     19.55 o 
  -5   2   1        0.89        6.64      2.50 o 
  -4   2   1      467.87      525.87     12.97 o 
  -3   2   1        8.67        4.01      0.50 o 
  -2   2   1     1075.86     1007.51     26.20 o 
  -1   2   1       38.49       29.86      1.70 o 
   0   2   1       47.91       41.02      1.71 o 
   1   2   1     2342.55     2249.72     37.03 o 
   2   2   1     1219.57     1145.68      9.01 o 
   3   2   1      509.12      513.69      9.95 o 
   4   2   1       33.03       30.42      2.23 o 
   5   2   1      267.02      280.51      9.86 o 
   6   2   1       10.83       10.95      1.29 o 
   7   2   1      233.91      219.13      9.19 o 
   8   2   1      369.04      381.04     21.25 o 
   9   2   1       17.86       21.31      2.68 o 
 -10   3   1       11.60        8.75      1.93 o 
  -9   3   1        5.36        4.81      1.36 o 
  -8   3   1        0.30        1.77      1.57 o 
  -7   3   1     2702.31     2678.82    124.62 o 
  -6   3   1       98.67       82.89     13.71 o 
  -5   3   1        4.41        3.31      2.29 o 
  -4   3   1      159.48      201.16      5.15 o 
  -3   3   1     4502.88     4661.25    124.63 o 
  -2   3   1     1049.13     1123.18     27.11 o 
  -1   3   1     1274.43     1261.19     26.55 o 
   0   3   1        4.92       10.77      1.10 o 
   1   3   1     3302.64     3555.57     30.77 o 
   2   3   1      723.40      745.96      9.57 o 
   3   3   1        7.97        8.00      0.84 o 
   4   3   1      113.43      111.28      3.37 o 
   5   3   1       46.03       46.62      3.67 o 
   6   3   1      219.24      209.73      6.06 o 
   7   3   1        7.41       10.41      1.57 o 
   8   3   1      224.22      222.91      8.74 o 
   9   3   1       16.01       23.01      3.75 o 
 -10   4   1       21.38       15.84      5.40 o 
  -9   4   1        8.01        9.46      2.11 o 
  -8   4   1      367.60      400.76     15.45 o 
  -7   4   1      184.64      188.15      7.40 o 
  -6   4   1      694.63      726.58     30.44 o 
  -5   4   1       34.63       32.48      2.46 o 
  -4   4   1      313.48      303.12      8.26 o 
  -3   4   1      603.88      750.34     12.57 o 
  -2   4   1        2.43       12.43      1.13 o 
  -1   4   1      212.07      202.06      7.86 o 
   0   4   1       55.94       73.13      4.20 o 
   1   4   1     1197.09     1387.51     21.73 o 
   2   4   1      225.66      277.86      4.17 o 
   3   4   1      317.12      351.92      3.53 o 
   4   4   1       22.81       20.31      1.82 o 
   5   4   1      646.18      625.19     20.99 o 
   6   4   1      103.95       96.33      4.67 o 
   7   4   1       74.79       73.93      8.08 o 
   8   4   1       82.95       72.52      5.84 o 
  -9   5   1       24.40       23.97      8.45 o 
  -8   5   1       33.41       26.46      3.00 o 
  -7   5   1     1160.16     1181.38     63.21 o 
  -6   5   1      474.32      459.52     10.83 o 
  -5   5   1       30.06       27.79      2.97 o 
  -4   5   1       13.51        7.88      1.28 o 
  -2   5   1        2.03        0.98      0.51 o 
  -1   5   1      154.31      158.02      6.22 o 
   0   5   1      438.04      437.55     17.64 o 
   1   5   1      303.42      359.25      6.00 o 
   2   5   1       21.73       18.13      2.07 o 
   3   5   1      359.74      367.52      8.66 o 
   4   5   1      959.37      958.91     15.96 o 
   5   5   1       40.26       39.45      2.64 o 
   6   5   1      105.99      106.30      4.67 o 
   7   5   1       61.30       57.91      4.35 o 
   8   5   1       43.91       49.44     12.21 o 
  -9   6   1       55.64       56.13     11.53 o 
  -8   6   1        0.44        0.88      1.27 o 
  -7   6   1       14.73       14.88      1.90 o 
  -6   6   1       36.63       34.43      2.95 o 
  -5   6   1        9.01        7.77      1.70 o 
  -4   6   1       89.12       89.16      5.81 o 
  -3   6   1        5.09        2.66      0.81 o 
  -2   6   1       37.80       38.81      2.20 o 
  -1   6   1       12.83        9.48      1.46 o 
   0   6   1       45.00       37.24      2.12 o 
   1   6   1      232.61      256.11      7.00 o 
   2   6   1        3.02        1.79      0.61 o 
   3   6   1      226.52      238.97      6.43 o 
   4   6   1      207.67      199.97      5.65 o 
   5   6   1      118.83      116.13      4.89 o 
   6   6   1       15.03       10.90      1.94 o 
   7   6   1        6.53        3.29      1.49 o 
  -8   7   1       21.20       25.14      7.39 o 
  -7   7   1       16.84       15.93      2.37 o 
  -6   7   1       29.80       23.90      5.44 o 
  -5   7   1       16.23       23.02      3.42 o 
  -4   7   1      109.96      112.73      6.77 o 
  -3   7   1       84.66       79.58     10.35 o 
  -2   7   1      102.95      103.50      5.77 o 
  -1   7   1       32.23       28.45      3.59 o 
   0   7   1       11.17       11.93      1.02 o 
   1   7   1      181.66      189.83      6.67 o 
   2   7   1       65.40       53.65      3.85 o 
   3   7   1      285.14      271.55      8.76 o 
   4   7   1      277.03      301.64      6.69 o 
   5   7   1       54.30       52.30      3.94 o 
   6   7   1       32.00       44.72      5.57 o 
  -8   8   1        7.53        6.58      1.81 o 
  -7   8   1      196.64      212.43     14.63 o 
  -6   8   1        5.11        9.30      1.74 o 
  -5   8   1      384.14      380.64      9.72 o 
  -4   8   1      254.57      254.16     10.81 o 
  -3   8   1       38.36       35.21      7.98 o 
  -2   8   1      477.81      494.57     10.97 o 
  -1   8   1       20.67       17.26      2.86 o 
   0   8   1       95.10       92.16     10.47 o 
   1   8   1       83.54       81.82      4.74 o 
   2   8   1      225.60      214.83     13.50 o 
   3   8   1       18.81       28.19      4.27 o 
   4   8   1        8.13        6.00      1.51 o 
   5   8   1       62.18       57.69      6.74 o 
  -7   9   1      180.12      187.19      7.06 o 
  -6   9   1       29.74       29.63      3.60 o 
  -5   9   1       77.77       71.22      5.04 o 
  -4   9   1      212.70      208.24      7.76 o 
  -3   9   1      120.66      125.76      5.98 o 
  -2   9   1       40.15       40.97      2.11 o 
   0   9   1      147.34      161.58     14.85 o 
   1   9   1      140.43      158.33      4.75 o 
   2   9   1       14.80        5.66      1.63 o 
   3   9   1      159.65      167.63      7.51 o 
  -5  10   1       89.25       93.72      5.36 o 
  -4  10   1       37.60       33.66      3.60 o 
  -3  10   1       70.54       68.54      5.89 o 
  -2  10   1       66.90       56.46      6.25 o 
  -1  10   1       12.96       15.02      3.62 o 
   0  10   1      118.58      133.02      9.07 o 
   1  10   1       90.68       87.23     11.53 o 
  -3  11   1       84.83       93.28      8.98 o 
  -2  11   1       18.76       15.36      3.80 o 
  -1  11   1       12.80       18.41      2.94 o 
   0  11   1        0.97        2.49      1.49 o 
  -1 -11   2        0.53        2.16      1.31 o 
   0 -11   2      212.56      229.02      6.62 o 
   1 -11   2       17.30       19.57      3.67 o 
   2 -11   2        1.93        1.08      1.21 o 
   3 -11   2       27.80       35.78      6.86 o 
  -3 -10   2        3.69       10.78      2.80 o 
  -2 -10   2        2.30        1.18      1.25 o 
  -1 -10   2       20.59       19.27      1.90 o 
   0 -10   2        3.50        3.38      0.93 o 
   2 -10   2        9.16        7.82      1.63 o 
   3 -10   2       84.62       90.25     13.61 o 
   4 -10   2       18.22       17.23      8.71 o 
   5 -10   2       84.03       89.74      4.49 o 
  -5  -9   2       15.99       15.09      3.74 o 
  -4  -9   2        7.32       12.23      2.43 o 
  -3  -9   2       13.72       17.21      2.49 o 
  -2  -9   2      107.41      119.77      8.94 o 
  -1  -9   2       23.74       22.96      1.41 o 
   0  -9   2        3.98        9.85      3.06 o 
   1  -9   2       73.70       75.92      5.37 o 
   2  -9   2        8.56        6.65      1.72 o 
   3  -9   2       42.45       38.58      3.47 o 
   4  -9   2        1.45        4.29      1.23 o 
   5  -9   2      275.71      218.22      9.53 o 
   6  -9   2       26.24       20.23      2.99 o 
  -6  -8   2        2.90        4.17      1.51 o 
  -5  -8   2       15.85        5.43      1.59 o 
  -4  -8   2      294.61      298.12     11.74 o 
  -3  -8   2        9.58        9.17      3.04 o 
  -2  -8   2       82.50       96.59      4.52 o 
  -1  -8   2      151.71      158.30      5.20 o 
   0  -8   2      566.59      578.87     12.47 o 
   1  -8   2     1629.59     1645.70     46.19 o 
   2  -8   2       27.27       27.42      5.75 o 
   3  -8   2      308.87      279.94      9.97 o 
   4  -8   2        5.67        4.57      2.15 o 
   5  -8   2       16.81        8.54      2.40 o 
   6  -8   2        0.17        5.37      2.50 o 
   7  -8   2        2.33        4.17      1.32 o 
  -7  -7   2       19.46       23.57      5.47 o 
  -6  -7   2       23.71       28.53      3.88 o 
  -5  -7   2        1.39        3.66      1.21 o 
  -4  -7   2      125.27      143.17     11.31 o 
  -3  -7   2       66.43       59.79      4.88 o 
  -2  -7   2      295.68      292.93      5.09 o 
  -1  -7   2       95.00       80.60      2.50 o 
   0  -7   2       48.67       50.54      9.60 o 
   1  -7   2      248.44      254.89     11.83 o 
   2  -7   2      468.03      439.61      8.65 o 
   3  -7   2      740.46      695.68     27.94 o 
   4  -7   2       19.92       14.09      8.35 o 
   5  -7   2      342.46      273.07     11.79 o 
   6  -7   2       93.72       81.80      7.44 o 
   7  -7   2       26.88       28.66      5.01 o 
   8  -7   2        9.57       10.28      3.13 o 
  -8  -6   2      134.61      130.12     11.82 o 
  -7  -6   2       12.81       13.95      2.84 o 
  -6  -6   2        0.72        5.06      1.74 o 
  -5  -6   2      739.80      798.22     43.76 o 
  -4  -6   2      444.36      463.55     14.74 o 
  -3  -6   2       30.32       38.39      3.16 o 
  -2  -6   2        0.25        2.27      0.58 o 
  -1  -6   2      256.68      289.77      3.63 o 
   0  -6   2     2723.38     2795.97     25.79 o 
   1  -6   2     1592.27     1583.41     26.98 o 
   2  -6   2       25.06       20.01      1.77 o 
   3  -6   2      606.83      584.30     22.56 o 
   4  -6   2       18.12       15.73      2.16 o 
   5  -6   2      106.88       93.63      6.24 o 
   6  -6   2       37.12       46.98      4.50 o 
   7  -6   2       65.13       58.87     12.66 o 
   8  -6   2       10.28       12.54      2.30 o 
  -8  -5   2      109.61      108.58      9.37 o 
  -7  -5   2        0.74        4.19      2.18 o 
  -6  -5   2       37.83       32.35      3.78 o 
  -5  -5   2        8.74        5.49      1.96 o 
  -4  -5   2      131.20      134.02      7.07 o 
  -3  -5   2      272.07      335.67      7.43 o 
  -2  -5   2       74.80       78.17      2.53 o 
  -1  -5   2       85.97       82.44      3.00 o 
   0  -5   2     2462.35     2471.23     39.10 o 
   1  -5   2      209.00      250.28      7.34 o 
   2  -5   2      116.97      113.82      4.43 o 
   3  -5   2      644.19      565.38      7.50 o 
   4  -5   2      103.36      156.24      8.08 o 
   5  -5   2       43.69       30.87      3.51 o 
   6  -5   2        5.39        9.36      3.51 o 
   7  -5   2      113.13      101.95     20.57 o 
   8  -5   2       14.13       11.66      7.11 o 
   9  -5   2       84.11       87.19      5.30 o 
  -9  -4   2       18.90       18.77      4.57 o 
  -8  -4   2      519.44      534.55     21.52 o 
  -7  -4   2        0.11        2.08      0.96 o 
  -6  -4   2      505.36      518.87      8.80 o 
  -5  -4   2      616.28      587.70     16.61 o 
  -4  -4   2      397.12      429.08      8.84 o 
  -3  -4   2      496.00      556.93     11.92 o 
  -2  -4   2      280.38      292.97      9.37 o 
  -1  -4   2      132.92      122.20      3.68 o 
   0  -4   2     2061.41     2117.14     13.32 o 
   1  -4   2      428.08      421.03      3.92 o 
   2  -4   2      257.80      243.63      7.52 o 
   3  -4   2      153.06      132.39      6.87 o 
   4  -4   2      195.20      183.70      5.48 o 
   5  -4   2      143.98      160.85      7.61 o 
   6  -4   2      679.53      647.46     67.55 o 
   7  -4   2       19.49       12.87      3.79 o 
   8  -4   2      146.14      144.46     18.29 o 
   9  -4   2       60.10       65.47      7.35 o 
  -9  -3   2       34.63       25.44      3.80 o 
  -8  -3   2      351.93      351.73      9.31 o 
  -7  -3   2        0.16        1.67      1.49 o 
  -6  -3   2      104.79      107.51      5.97 o 
  -5  -3   2      160.83      141.05      4.87 o 
  -4  -3   2      195.01      164.88      5.16 o 
  -3  -3   2      176.78      183.68     12.60 o 
  -2  -3   2      172.61      246.28      8.85 o 
  -1  -3   2        3.71       12.53      0.70 o 
   0  -3   2     8354.57     8425.67     86.36 o 
   1  -3   2     3186.24     3295.40     47.72 o 
   2  -3   2     1120.45     1042.08      9.31 o 
   3  -3   2      135.07      134.07      4.28 o 
   4  -3   2      701.60      783.33     40.53 o 
   5  -3   2      526.51      539.80     11.92 o 
   6  -3   2       43.25       40.37      3.37 o 
   7  -3   2      431.36      418.41     30.43 o 
   8  -3   2        0.10        3.47      1.53 o 
   9  -3   2       20.51       24.27      8.58 o 
  -9  -2   2       11.35       17.38      2.23 o 
  -8  -2   2      163.73      164.78      4.90 o 
  -7  -2   2       32.28       36.02      6.61 o 
  -6  -2   2       69.96       74.86      5.63 o 
  -5  -2   2       12.07       14.98      0.94 o 
  -4  -2   2      118.38       95.40      3.01 o 
  -3  -2   2      976.98     1029.20     12.62 o 
  -2  -2   2      225.56      110.33      3.94 o 
  -1  -2   2       17.28       13.35      0.65 o 
   0  -2   2    17808.22    17963.81    608.29 o 
   1  -2   2      154.46      164.48      3.23 o 
   2  -2   2      606.65      579.09      5.88 o 
   3  -2   2       79.92       62.13      1.94 o 
   4  -2   2       22.52       23.12      1.59 o 
   5  -2   2       82.47       76.17      5.27 o 
   6  -2   2     1944.85     1924.46     30.87 o 
   7  -2   2       58.11       62.09      4.28 o 
   8  -2   2       27.89       24.95      2.64 o 
   9  -2   2       93.02      107.56     10.92 o 
 -10  -1   2        9.81       20.16      3.40 o 
  -9  -1   2        0.03        3.80      1.22 o 
  -8  -1   2      150.85      139.80      6.31 o 
  -7  -1   2       36.72       40.60      2.63 o 
  -6  -1   2       25.64       24.59      2.95 o 
  -5  -1   2       35.84       33.50      3.54 o 
  -4  -1   2     1342.59     1609.41     24.47 o 
  -3  -1   2       23.67       27.85      1.98 o 
  -2  -1   2        2.89        3.10      1.17 o 
  -1  -1   2        5.60        9.33      0.98 o 
   0  -1   2        2.38        4.77      0.52 o 
   1  -1   2      711.84      687.37     13.14 o 
   2  -1   2        1.03        3.02      0.76 o 
   3  -1   2        0.63        1.57      0.45 o 
   4  -1   2        5.78        2.69      0.82 o 
   5  -1   2       24.70       26.08      1.59 o 
   6  -1   2      176.10      176.39      6.41 o 
   7  -1   2      218.02      222.45      8.26 o 
   8  -1   2        1.71        3.96      1.35 o 
   9  -1   2       49.51       42.22      3.80 o 
 -10   0   2       58.66       66.24      3.65 o 
  -9   0   2      158.10      169.47      6.32 o 
  -8   0   2       22.11       24.18      3.84 o 
  -7   0   2       69.56       60.39      3.53 o 
  -6   0   2        0.17        2.66      2.73 o 
  -5   0   2        2.12        3.12      0.85 o 
  -4   0   2       78.77       90.40      2.80 o 
  -3   0   2      894.46      872.53     21.36 o 
  -2   0   2     3764.21     3854.61     58.28 o 
  -1   0   2      511.53      593.97     16.97 o 
   0   0   2     3449.09     3201.59     74.13 o 
   1   0   2      158.47      151.33      4.61 o 
   2   0   2      171.96      135.30      4.02 o 
   3   0   2      112.91      129.66      3.46 o 
   4   0   2       94.33      107.65      3.37 o 
   5   0   2        7.83        6.44      2.38 o 
   6   0   2       47.77       46.77      4.07 o 
   7   0   2       12.60       20.51      2.94 o 
   8   0   2        0.68        4.44      1.70 o 
   9   0   2       78.35       83.09      6.19 o 
 -10   1   2      121.21      119.15      4.22 o 
  -9   1   2       64.89       73.66      4.16 o 
  -8   1   2      107.04      103.01      8.03 o 
  -7   1   2       24.14       17.55      1.85 o 
  -6   1   2       59.47       66.66      3.49 o 
  -5   1   2      465.81      369.21      6.52 o 
  -4   1   2      116.39      160.48      8.04 o 
  -3   1   2     2157.67     2166.68     40.98 o 
  -2   1   2     2833.29     2922.38     25.18 o 
  -1   1   2     1138.55     1156.08     19.30 o 
   0   1   2        1.43        4.34      0.76 o 
   1   1   2     3081.02     2938.69     41.16 o 
   2   1   2      539.95      517.23     11.47 o 
   3   1   2      292.66      340.61      6.96 o 
   4   1   2      183.85      198.28      5.50 o 
   5   1   2       30.78       38.74      2.68 o 
   6   1   2      290.52      283.57     13.92 o 
   7   1   2       11.69       17.41      3.53 o 
   8   1   2      296.66      290.74     25.01 o 
   9   1   2       42.21       32.93      3.25 o 
 -10   2   2       68.16       68.96      3.71 o 
  -9   2   2       97.75       98.40      8.09 o 
  -8   2   2        1.86        7.31      2.12 o 
  -7   2   2      614.37      627.43     23.49 o 
  -6   2   2      240.33      270.87      9.35 o 
  -5   2   2     1695.40     1765.66     24.76 o 
  -4   2   2      196.18      160.58      5.80 o 
  -3   2   2      127.71      112.38      3.69 o 
  -2   2   2     3054.19     2796.24    165.94 o 
  -1   2   2     5482.35     5340.71     66.96 o 
   0   2   2       56.67       63.26      1.72 o 
   1   2   2      133.19      114.73      2.47 o 
   2   2   2      976.63      965.52      5.65 o 
   3   2   2      698.77      665.28     10.37 o 
   4   2   2       49.55       42.19      2.29 o 
   5   2   2        2.59        3.22      1.13 o 
   6   2   2      139.87      134.10      6.17 o 
   7   2   2       28.90       27.41      2.87 o 
   8   2   2      135.04      154.37     11.89 o 
   9   2   2       21.19       20.48      3.47 o 
 -10   3   2       85.33       76.44      4.90 o 
  -9   3   2        3.01        4.59      1.94 o 
  -8   3   2      114.88      125.07      6.81 o 
  -7   3   2      623.51      640.01     24.87 o 
  -6   3   2        0.44        3.07      1.28 o 
  -5   3   2      580.39      552.97      7.58 o 
  -4   3   2      524.36      540.74     10.03 o 
  -3   3   2       10.12        5.31      0.85 o 
  -2   3   2      419.68      468.72      4.06 o 
  -1   3   2      338.58      288.36      9.65 o 
   0   3   2       33.87       32.75      2.74 o 
   1   3   2      254.13      257.34      7.66 o 
   2   3   2        0.68        2.09      0.38 o 
   3   3   2      198.73      190.53      4.62 o 
   4   3   2       68.56       73.90      2.73 o 
   5   3   2      817.81      829.38     22.28 o 
   6   3   2        2.37        3.09      1.75 o 
   7   3   2        7.58       10.81      1.64 o 
   8   3   2       60.67       72.41      5.53 o 
 -10   4   2       50.71       54.57      5.23 o 
  -9   4   2      106.74      104.17     15.72 o 
  -8   4   2       41.98       39.00      2.72 o 
  -7   4   2      144.03      151.59      7.43 o 
  -6   4   2      291.26      294.29     23.94 o 
  -5   4   2      662.14      665.76     14.22 o 
  -4   4   2       30.51       28.87      1.84 o 
  -3   4   2       11.59       10.20      0.86 o 
  -2   4   2       80.97       71.40      3.90 o 
  -1   4   2      448.08      459.06      5.52 o 
   0   4   2       18.88       21.97      1.89 o 
   1   4   2      164.62      168.73      4.53 o 
   2   4   2      101.72       87.19      2.48 o 
   3   4   2       21.89       29.03      1.49 o 
   4   4   2       29.26       27.87      2.18 o 
   5   4   2        1.97        3.53      0.76 o 
   6   4   2        0.17        2.66      2.22 o 
   7   4   2       64.14       59.18      3.05 o 
   8   4   2       42.39       33.92      3.17 o 
  -9   5   2       54.19       52.88      5.75 o 
  -8   5   2        8.80        7.44      2.48 o 
  -7   5   2      220.16      216.49     12.21 o 
  -6   5   2      756.61      792.39     17.08 o 
  -5   5   2      195.60      174.95      9.99 o 
  -4   5   2        1.86        4.01      1.09 o 
  -3   5   2      236.63      221.02      7.47 o 
  -2   5   2      208.66      221.69      6.46 o 
  -1   5   2       14.35       22.25      1.96 o 
   0   5   2      595.43      629.18     18.76 o 
   1   5   2      757.14      808.20      8.74 o 
   2   5   2       92.38      106.37      7.80 o 
   3   5   2      173.27      190.64      5.28 o 
   4   5   2      824.43      833.11     17.69 o 
   5   5   2      388.90      368.78     10.44 o 
   6   5   2       31.17       34.68      2.65 o 
   7   5   2       10.36        9.92      1.67 o 
   8   5   2       31.85       34.47      6.60 o 
  -9   6   2       35.69       35.53      5.53 o 
  -8   6   2       37.34       36.89      5.10 o 
  -7   6   2       49.91       38.81      2.55 o 
  -6   6   2       97.52       96.01     11.24 o 
  -5   6   2      151.71      150.23      7.65 o 
  -4   6   2       53.00       47.75      3.23 o 
  -3   6   2      665.96      673.50     32.06 o 
  -2   6   2      807.28      797.50     13.26 o 
  -1   6   2      257.68      284.77      8.15 o 
   0   6   2       53.00       40.47      3.10 o 
   1   6   2      673.46      717.05     15.31 o 
   2   6   2      114.10      101.20      4.55 o 
   3   6   2        4.08        3.91      0.52 o 
   4   6   2        2.02        2.68      0.70 o 
   5   6   2      429.35      479.67     10.24 o 
   6   6   2      111.71      113.33      6.92 o 
   7   6   2        1.56        2.74      1.08 o 
  -8   7   2       20.96       26.89      3.13 o 
  -7   7   2        0.50        5.54      1.65 o 
  -6   7   2      924.65      918.89     28.04 o 
  -5   7   2       14.55        9.47      2.07 o 
  -4   7   2       18.43       17.92      2.87 o 
  -3   7   2      115.78      113.79     12.37 o 
  -2   7   2      902.15      937.24     17.26 o 
  -1   7   2       59.12       50.48      6.54 o 
   0   7   2       27.72       27.21      2.12 o 
   1   7   2      281.07      305.97      5.18 o 
   2   7   2      523.45      521.25     24.38 o 
   3   7   2       75.43       66.65      5.80 o 
   4   7   2      399.43      433.35     20.97 o 
   5   7   2      469.07      465.04     18.93 o 
   6   7   2       37.28       21.46      3.43 o 
  -8   8   2        0.06        3.09      3.06 o 
  -7   8   2       37.64       34.29      3.76 o 
  -6   8   2       23.10       28.72      2.51 o 
  -5   8   2        1.00        2.98      1.95 o 
  -4   8   2       69.06       59.33      4.51 o 
  -3   8   2      936.88      966.13     49.95 o 
  -2   8   2      652.01      700.98     22.57 o 
  -1   8   2      605.76      573.94     33.10 o 
   0   8   2        3.76        2.50      1.07 o 
   1   8   2      372.98      390.05     25.21 o 
   2   8   2       82.83       88.81      8.19 o 
   3   8   2       26.37       19.66      2.01 o 
   4   8   2       48.00       57.14      5.70 o 
  -7   9   2        1.10        2.35      1.22 o 
  -6   9   2      572.39      537.97     28.58 o 
  -5   9   2       15.39       20.82      2.41 o 
  -4   9   2       78.18       70.03      5.59 o 
  -3   9   2      287.20      302.59     12.95 o 
  -2   9   2      463.99      512.42     16.72 o 
  -1   9   2        1.56       10.33      2.19 o 
   0   9   2        4.33        6.77      2.17 o 
   1   9   2       43.61       48.62      3.12 o 
   2   9   2      123.59      104.22      5.46 o 
  -5  10   2        2.63        5.55      1.62 o 
  -4  10   2        0.01        2.48      2.97 o 
  -3  10   2      285.74      309.41     21.48 o 
  -1  10   2        2.14        2.99      0.94 o 
   0  10   2        3.41        4.85      1.13 o 
   1  10   2       90.86       97.06     11.88 o 
  -2  11   2       37.02       34.22      6.53 o 
  -1  11   2       65.95       51.15      9.29 o 
  -1 -11   3        6.93        8.52      2.63 o 
   0 -11   3       96.27       79.58      4.70 o 
   1 -11   3       12.65        8.31      2.10 o 
   2 -11   3       24.15       27.32      6.02 o 
   3 -11   3       36.23       46.13      8.60 o 
  -3 -10   3        8.56       10.21      2.63 o 
  -2 -10   3        3.12        4.12      1.45 o 
  -1 -10   3       27.06       29.69      4.13 o 
   0 -10   3      292.17      277.47     10.28 o 
   1 -10   3       22.12       24.08      2.82 o 
   2 -10   3        6.88        6.49      1.47 o 
   3 -10   3       79.99       84.89      6.35 o 
   4 -10   3        6.15        5.88      1.56 o 
   5 -10   3        9.59       15.43      2.83 o 
  -5  -9   3       10.02       10.07      2.59 o 
  -4  -9   3       18.75       15.76      3.14 o 
  -3  -9   3      297.24      296.39     13.35 o 
  -2  -9   3        0.39        0.33      1.25 o 
  -1  -9   3        3.85        4.23      1.25 o 
   0  -9   3      601.82      571.95     12.63 o 
   1  -9   3      257.71      276.43      9.92 o 
   2  -9   3       27.88       32.82      2.94 o 
   3  -9   3       27.38       29.91      2.95 o 
   4  -9   3      114.53      101.41      8.52 o 
   5  -9   3        3.72        4.75      1.25 o 
   6  -9   3        1.30        4.69      1.49 o 
  -6  -8   3       51.48       54.50      4.15 o 
  -5  -8   3       45.81       31.30      4.10 o 
  -4  -8   3       31.11       22.16      3.39 o 
  -3  -8   3       12.03        9.37      3.06 o 
  -2  -8   3       13.72       12.37      1.98 o 
  -1  -8   3        2.26        3.33      0.76 o 
   0  -8   3      953.57      994.82     20.18 o 
   1  -8   3      127.68      126.81      8.54 o 
   2  -8   3       36.22       42.52      3.26 o 
   3  -8   3       50.15       50.66      4.43 o 
   4  -8   3       53.77       68.86     11.43 o 
   5  -8   3       22.68       16.90      2.03 o 
   6  -8   3        9.84        8.55      1.63 o 
   7  -8   3        2.73        6.86      3.46 o 
  -7  -7   3       10.49       10.78      3.08 o 
  -6  -7   3       10.45       12.17      2.70 o 
  -5  -7   3        0.88        7.54      2.86 o 
  -4  -7   3        9.03        8.68      2.31 o 
  -3  -7   3      597.27      594.65     18.44 o 
  -2  -7   3        5.56        3.43      0.39 o 
  -1  -7   3        1.72        2.23      1.33 o 
   0  -7   3     1640.48     1679.77     26.23 o 
   1  -7   3     1142.79     1197.04     27.65 o 
   2  -7   3       34.23       24.47      2.78 o 
   3  -7   3      298.24      296.99      8.33 o 
   4  -7   3      469.16      464.14     17.99 o 
   5  -7   3        1.82        2.54      2.09 o 
   6  -7   3       46.57       58.18      5.06 o 
   7  -7   3       35.89       39.57      3.94 o 
   8  -7   3       11.38        8.15      5.05 o 
  -8  -6   3        6.97        6.60      2.61 o 
  -7  -6   3      219.48      256.79     11.82 o 
  -6  -6   3      239.13      259.42     10.86 o 
  -5  -6   3      229.92      231.59     13.84 o 
  -4  -6   3       16.64       22.71      3.76 o 
  -3  -6   3      463.20      462.51     12.54 o 
  -2  -6   3      199.97      226.42      6.91 o 
  -1  -6   3      272.46      267.63      7.94 o 
   0  -6   3     1289.04     1324.28     13.25 o 
   1  -6   3      251.73      254.02      4.69 o 
   2  -6   3       19.22       20.54      3.00 o 
   3  -6   3      384.36      408.74      8.19 o 
   4  -6   3      352.34      379.13      9.07 o 
   5  -6   3        0.93        2.58      1.18 o 
   6  -6   3       34.92       33.50      4.50 o 
   7  -6   3        4.57        6.06      2.71 o 
   8  -6   3      205.86      226.70     17.42 o 
  -8  -5   3        1.88        7.96      2.76 o 
  -7  -5   3      325.30      333.45     13.42 o 
  -6  -5   3       21.94       23.97      5.53 o 
  -5  -5   3       16.91       15.13      2.78 o 
  -4  -5   3        7.05       11.13      2.14 o 
  -3  -5   3      792.98      782.31     22.99 o 
  -2  -5   3       27.00       19.48      0.68 o 
  -1  -5   3     2221.19     2330.08     22.01 o 
   0  -5   3      668.36      638.72     24.91 o 
   1  -5   3      583.73      563.95     17.14 o 
   2  -5   3     1360.51     1428.64     20.37 o 
   3  -5   3      644.83      694.28     28.62 o 
   4  -5   3      461.26      458.21     20.24 o 
   5  -5   3       52.12       46.76      7.33 o 
   6  -5   3      314.63      291.55     13.09 o 
   7  -5   3       76.40       79.35     10.88 o 
   8  -5   3      175.56      188.74      9.14 o 
   9  -5   3        0.48        3.97      1.59 o 
  -9  -4   3       11.40        9.70      2.86 o 
  -8  -4   3       21.46       26.98      2.88 o 
  -7  -4   3        9.06        7.36      1.96 o 
  -6  -4   3      195.82      194.73      6.79 o 
  -5  -4   3      625.42      664.06     17.09 o 
  -4  -4   3      127.89      154.05      6.84 o 
  -3  -4   3      181.78      150.91      8.80 o 
  -2  -4   3     3079.84     3428.09     61.59 o 
  -1  -4   3      916.73      913.63     12.81 o 
   0  -4   3      138.49      107.50      3.85 o 
   1  -4   3      125.45      177.78     10.94 o 
   2  -4   3     2502.78     2664.61     73.23 o 
   3  -4   3        0.38        2.57      0.96 o 
   4  -4   3      226.78      205.21     20.09 o 
   5  -4   3       49.73       48.58      3.39 o 
   6  -4   3     1395.01     1421.50     29.12 o 
   7  -4   3      187.78      204.06     13.97 o 
   8  -4   3      137.86      141.26      6.37 o 
   9  -4   3        9.92        8.98      2.19 o 
  -9  -3   3        4.47        3.90      2.27 o 
  -8  -3   3      158.00      165.10     14.74 o 
  -7  -3   3      440.77      463.06     17.99 o 
  -6  -3   3      103.59       93.16      3.95 o 
  -5  -3   3      405.75      417.55      9.25 o 
  -4  -3   3       34.58       31.79      1.16 o 
  -3  -3   3      999.79     1075.70     21.63 o 
  -2  -3   3     1431.62     1481.48     12.42 o 
  -1  -3   3      264.63      284.82      6.10 o 
   0  -3   3      237.14      279.88      6.06 o 
   1  -3   3     1888.90     1975.67     27.38 o 
   2  -3   3     1048.95     1209.03     16.30 o 
   3  -3   3      743.00      665.38     13.91 o 
   4  -3   3       22.54       22.62      1.97 o 
   5  -3   3      182.30      194.26      7.95 o 
   6  -3   3     1167.03     1145.47     42.10 o 
   7  -3   3      286.91      273.43     27.38 o 
   8  -3   3      193.94      171.88      6.39 o 
   9  -3   3        1.26        3.00      2.11 o 
  -9  -2   3        5.99        3.07      1.02 o 
  -8  -2   3        0.10        3.17      1.80 o 
  -7  -2   3       62.16       63.99      8.86 o 
  -6  -2   3       75.34       79.16      5.85 o 
  -5  -2   3      235.71      260.26      3.75 o 
  -4  -2   3       58.52       52.58      2.57 o 
  -3  -2   3      726.88      747.17      4.66 o 
  -2  -2   3      309.86      299.80      6.33 o 
  -1  -2   3      297.19      276.07      5.88 o 
   0  -2   3     1391.59     1238.67     28.68 o 
   1  -2   3        5.74        4.50      0.90 o 
   2  -2   3     2303.05     2393.71     18.72 o 
   3  -2   3      623.07      567.21     18.58 o 
   4  -2   3      135.30      131.20      5.50 o 
   5  -2   3       14.26       12.74      3.04 o 
   6  -2   3     1719.32     1808.26     35.67 o 
   7  -2   3      215.32      230.94     18.58 o 
   8  -2   3      119.27      119.13      6.49 o 
   9  -2   3        7.88        5.49      2.60 o 
 -10  -1   3        9.69        7.92      1.85 o 
  -9  -1   3       23.10       21.71      2.57 o 
  -8  -1   3       43.91       46.56      3.21 o 
  -7  -1   3       29.98       31.33      3.54 o 
  -6  -1   3      183.18      190.44      7.48 o 
  -5  -1   3       26.47       25.33      3.66 o 
  -4  -1   3        3.49        6.23      0.67 o 
  -3  -1   3      291.67      289.05      3.71 o 
  -2  -1   3      149.52      147.23      5.61 o 
  -1  -1   3     3281.46     3300.12     24.80 o 
   0  -1   3     2266.08     2202.82     23.28 o 
   1  -1   3       72.53       67.15      4.00 o 
   2  -1   3       34.46       34.15      1.97 o 
   3  -1   3      867.33      837.10     10.56 o 
   4  -1   3      372.23      347.25     19.41 o 
   5  -1   3        0.07        2.49      1.07 o 
   6  -1   3        1.40        6.64      2.57 o 
   7  -1   3      136.98      155.51     11.01 o 
   8  -1   3      183.78      177.03      6.01 o 
   9  -1   3       15.77       13.52      2.38 o 
 -10   0   3       10.98        9.40      2.17 o 
  -9   0   3       28.57       28.79     11.09 o 
  -8   0   3        5.28       10.12      4.46 o 
  -7   0   3       77.01       76.85      4.11 o 
  -6   0   3       17.56       15.17      1.39 o 
  -5   0   3      342.35      353.43      9.02 o 
  -4   0   3      144.24      164.71      4.01 o 
  -3   0   3      425.43      392.19     11.87 o 
  -2   0   3     1090.78     1171.30     19.05 o 
  -1   0   3     3615.18     3806.28     51.72 o 
   0   0   3      379.61      346.61     11.51 o 
   1   0   3       15.71       10.95      0.57 o 
   2   0   3     1898.97     1964.34     40.28 o 
   3   0   3      615.73      700.24     13.37 o 
   4   0   3      718.45      681.28     18.04 o 
   5   0   3       44.35       54.48      3.43 o 
   6   0   3        0.56        1.18      0.79 o 
   7   0   3     1010.49      947.42     36.57 o 
   8   0   3       43.37       48.75      3.74 o 
   9   0   3       17.75       20.07      4.81 o 
 -10   1   3        0.08        1.92      1.67 o 
  -9   1   3      270.17      262.79      8.94 o 
  -8   1   3      130.34      138.51     10.89 o 
  -7   1   3      108.23       93.64     14.33 o 
  -6   1   3        7.85        8.11      1.34 o 
  -5   1   3        3.93        7.94      1.19 o 
  -4   1   3      225.39      233.79      6.13 o 
  -3   1   3        0.12        0.96      0.52 o 
  -2   1   3      933.10      975.17      7.98 o 
  -1   1   3     2001.68     1991.56     36.80 o 
   0   1   3     1000.60      999.89     14.58 o 
   1   1   3      219.09      220.70      4.13 o 
   2   1   3      302.66      326.76      8.63 o 
   3   1   3      592.43      574.69     14.56 o 
   4   1   3       38.56       45.40      3.46 o 
   5   1   3       87.23       74.49      3.50 o 
   6   1   3        1.98        4.46      1.15 o 
   7   1   3       83.53       57.85      9.89 o 
   8   1   3       67.16       61.20      3.62 o 
   9   1   3       23.26       17.07      2.99 o 
 -10   2   3        2.39        3.06      3.55 o 
  -9   2   3        2.78        3.03      1.70 o 
  -8   2   3      133.75      138.15      8.05 o 
  -7   2   3      109.59      116.25     10.84 o 
  -6   2   3        4.44        4.65      1.78 o 
  -5   2   3      437.97      452.15     15.73 o 
  -4   2   3      458.61      405.24     14.99 o 
  -3   2   3       96.81       91.08      4.05 o 
  -2   2   3     1254.03     1270.22     10.21 o 
  -1   2   3     1891.48     1897.88     26.65 o 
   0   2   3      104.57       98.63      3.00 o 
   1   2   3       17.08       19.42      0.70 o 
   2   2   3        7.00        6.37      0.51 o 
   3   2   3       33.48       48.94      1.91 o 
   4   2   3        5.14        4.14      0.53 o 
   5   2   3      397.40      402.61      7.56 o 
   6   2   3       46.25       39.54      2.55 o 
   7   2   3      188.87      154.43     19.93 o 
   8   2   3       53.43       46.36      3.89 o 
   9   2   3        3.76        8.49      1.93 o 
 -10   3   3       28.20       30.21      5.10 o 
  -9   3   3       14.56       16.49      2.13 o 
  -8   3   3      294.29      327.63      8.78 o 
  -7   3   3      967.24     1020.32     21.50 o 
  -6   3   3        0.53        3.99      2.47 o 
  -5   3   3      411.90      393.98      7.90 o 
  -4   3   3      694.51      681.47      8.72 o 
  -3   3   3       90.66       92.88      5.46 o 
  -2   3   3       86.36       76.17      3.83 o 
  -1   3   3       49.36       39.87      3.28 o 
   0   3   3       15.63       12.06      1.23 o 
   1   3   3       29.24       29.71      1.07 o 
   2   3   3      444.13      435.86     10.37 o 
   3   3   3      264.63      242.94      2.99 o 
   4   3   3       81.73       80.55      2.48 o 
   5   3   3      313.50      311.35      7.12 o 
   6   3   3       56.40       58.58      4.94 o 
   7   3   3        1.46        1.74      1.72 o 
   8   3   3       24.94       22.88      3.69 o 
 -10   4   3        4.91        5.31      2.28 o 
  -9   4   3       44.23       46.67      6.92 o 
  -8   4   3        2.92        3.26      1.68 o 
  -7   4   3       78.75       76.44      5.23 o 
  -6   4   3      207.68      214.61     10.39 o 
  -5   4   3       89.69       78.68      3.75 o 
  -4   4   3        0.29        7.45      3.18 o 
  -3   4   3        3.16        2.89      0.78 o 
  -2   4   3        1.61        2.98      0.62 o 
  -1   4   3       13.93       17.36      1.61 o 
   0   4   3      248.51      269.94      6.38 o 
   1   4   3        4.04        6.26      0.41 o 
   2   4   3      183.64      210.22      4.80 o 
   3   4   3      678.17      649.70     10.15 o 
   4   4   3      415.82      430.70      8.81 o 
   5   4   3     1802.96     1839.01     35.89 o 
   6   4   3        4.56        5.16      1.49 o 
   7   4   3        3.87        5.92      1.22 o 
   8   4   3        8.11        4.57      3.10 o 
  -9   5   3       38.96       40.62      4.23 o 
  -8   5   3      407.17      423.82     14.34 o 
  -7   5   3      471.69      487.53     19.64 o 
  -6   5   3      416.63      392.90     20.64 o 
  -5   5   3      415.46      390.92      7.87 o 
  -4   5   3      672.84      754.51     15.97 o 
  -3   5   3      131.42      147.19      5.23 o 
  -2   5   3       81.68       76.10      3.37 o 
  -1   5   3      180.97      205.30      7.50 o 
   0   5   3      865.27      934.20      9.21 o 
   1   5   3       73.02       91.84      3.63 o 
   2   5   3     1016.37     1030.39     16.53 o 
   3   5   3      308.23      321.13      4.11 o 
   4   5   3       35.91       30.50      2.32 o 
   5   5   3       73.35       79.43      4.55 o 
   6   5   3       15.46       11.76      1.36 o 
   7   5   3       27.13       25.17      3.03 o 
  -9   6   3        0.77        2.08      1.68 o 
  -8   6   3       35.61       39.34      3.69 o 
  -7   6   3      104.20      101.44      9.25 o 
  -6   6   3      332.84      356.84     19.02 o 
  -5   6   3      401.03      438.46     29.44 o 
  -4   6   3       28.33       20.52      3.03 o 
  -3   6   3      150.48      138.28      7.42 o 
  -2   6   3      309.13      302.51      6.52 o 
  -1   6   3        2.01        1.61      0.80 o 
   0   6   3       80.26       90.22      4.57 o 
   1   6   3       53.53       48.61      1.63 o 
   2   6   3      945.54     1001.45     13.75 o 
   3   6   3      185.44      189.59      6.74 o 
   4   6   3      221.66      204.64      6.75 o 
   5   6   3      821.82      819.75     19.17 o 
   6   6   3        4.88        3.76      0.79 o 
   7   6   3        2.18        4.96      1.80 o 
  -8   7   3       11.46       10.13      4.03 o 
  -7   7   3      535.23      531.92     16.22 o 
  -6   7   3      242.16      221.94      6.76 o 
  -5   7   3      342.11      355.99     24.96 o 
  -4   7   3      141.50      145.13     13.42 o 
  -3   7   3      102.30      106.99      6.09 o 
  -2   7   3       90.22       93.61      7.71 o 
  -1   7   3      212.95      207.59     19.56 o 
   0   7   3       34.73       29.30      2.30 o 
   1   7   3        0.06        1.64      0.43 o 
   2   7   3      650.66      704.74     25.43 o 
   3   7   3      219.94      192.61     12.91 o 
   4   7   3       15.57       15.01      1.74 o 
   5   7   3      310.25      310.01     12.19 o 
  -8   8   3        4.34        7.87      2.23 o 
  -7   8   3       40.71       41.57      5.13 o 
  -6   8   3       92.05       84.32      5.75 o 
  -5   8   3       13.88       10.05      3.31 o 
  -4   8   3      176.24      177.21     12.69 o 
  -3   8   3       99.06      106.08      9.19 o 
  -2   8   3      445.63      478.44     17.75 o 
  -1   8   3      175.69      161.72     15.98 o 
   0   8   3        0.33        1.75      0.89 o 
   1   8   3       33.23       37.42      4.32 o 
   2   8   3      167.41      163.91      5.15 o 
   3   8   3       57.93       48.87      6.56 o 
  -7   9   3       33.78       27.90      4.46 o 
  -6   9   3       23.22       13.69      2.13 o 
  -5   9   3       13.47        8.79      3.71 o 
  -4   9   3        2.98        6.39      1.44 o 
  -3   9   3      122.98      122.40     13.52 o 
  -2   9   3       29.65       35.51      6.84 o 
  -1   9   3       94.86       98.30      6.15 o 
   0   9   3       16.80       15.55      1.71 o 
   1   9   3      129.47      129.04     11.37 o 
   2   9   3       81.85       73.15     11.48 o 
  -5  10   3       66.21       66.11      4.56 o 
  -4  10   3        0.08        0.06      0.92 o 
  -3  10   3       68.90       81.78     10.40 o 
  -1  10   3       24.93       22.61      4.66 o 
   0  10   3        6.29        6.41      1.57 o 
   1  10   3       32.82       29.22      6.96 o 
  -1 -11   4      112.79      111.72     10.25 o 
   0 -11   4       88.37      100.10      5.70 o 
   1 -11   4      121.70       99.12      4.53 o 
   2 -11   4        1.37        1.55      1.23 o 
  -3 -10   4       59.98       48.89     10.13 o 
  -2 -10   4       60.38       71.70      8.58 o 
  -1 -10   4       22.60       20.03      3.27 o 
   0 -10   4       12.04       11.75      3.18 o 
   1 -10   4      733.88      720.15     41.52 o 
   2 -10   4       14.53       13.66      2.63 o 
   3 -10   4       15.86       14.94      3.37 o 
   4 -10   4      123.81      126.86     13.61 o 
   5 -10   4       78.98       72.30      6.85 o 
  -5  -9   4       15.52       25.30      5.72 o 
  -4  -9   4        3.14        4.41      2.63 o 
  -3  -9   4        3.18        1.55      1.69 o 
  -2  -9   4       74.64       84.48      6.82 o 
  -1  -9   4      107.60      106.05      5.46 o 
   0  -9   4       11.19        9.76      1.91 o 
   1  -9   4        0.41        4.64      2.31 o 
   2  -9   4      419.65      469.08     17.24 o 
   3  -9   4       96.09      113.15      8.90 o 
   4  -9   4      150.13      148.80      7.43 o 
   5  -9   4        4.84        3.64      1.35 o 
   6  -9   4       59.09       62.21      4.30 o 
  -6  -8   4        6.17        3.96      1.88 o 
  -5  -8   4        2.62        3.84      1.70 o 
  -4  -8   4      205.99      188.18      8.98 o 
  -3  -8   4       36.04       32.63      3.16 o 
  -2  -8   4        2.76        3.00      0.84 o 
  -1  -8   4       22.55       21.10      2.91 o 
   0  -8   4      968.45      920.01     41.02 o 
   1  -8   4     2481.76     2494.60    487.30 o 
   2  -8   4      398.79      421.81     22.53 o 
   3  -8   4       75.99       68.99     11.93 o 
   4  -8   4       25.81       24.92      2.45 o 
   5  -8   4      313.14      276.35     10.18 o 
   6  -8   4        0.37        2.35      1.02 o 
   7  -8   4       12.04       10.62      2.05 o 
  -7  -7   4       15.00       11.82      3.88 o 
  -6  -7   4       39.02       41.23      4.98 o 
  -5  -7   4        4.58       12.72      2.23 o 
  -4  -7   4       57.50       40.84      4.41 o 
  -3  -7   4        0.21       11.21      3.31 o 
  -2  -7   4       11.50       10.44      1.97 o 
  -1  -7   4       15.66       20.27      2.29 o 
   0  -7   4       14.23        8.36      1.15 o 
   1  -7   4       50.13       59.49      4.45 o 
   2  -7   4      239.58      226.54      6.08 o 
   3  -7   4      175.65      173.54      9.15 o 
   4  -7   4        0.43        4.12      2.01 o 
   5  -7   4       39.00       30.93      2.97 o 
   6  -7   4       17.41       21.00      5.64 o 
   7  -7   4        6.07        6.21      1.63 o 
   8  -7   4       11.15       15.19      2.98 o 
  -8  -6   4        4.89        1.92      1.65 o 
  -7  -6   4       75.72       74.49      7.94 o 
  -6  -6   4      855.39      915.25     31.69 o 
  -5  -6   4       14.56       15.44      3.86 o 
  -4  -6   4        8.74       10.21      2.45 o 
  -3  -6   4       72.89       59.16      4.27 o 
  -2  -6   4      241.96      270.65     15.22 o 
  -1  -6   4       11.60       10.97      0.91 o 
   0  -6   4      232.32      231.47     16.87 o 
   1  -6   4      900.38      887.40     20.05 o 
   2  -6   4      471.12      459.90     10.35 o 
   3  -6   4       12.88       11.41      5.61 o 
   4  -6   4       68.99       63.72      4.64 o 
   5  -6   4       41.15       40.97      3.90 o 
   6  -6   4       35.81       34.37      3.23 o 
   7  -6   4        0.04        2.24      3.12 o 
   8  -6   4        7.63        6.84      1.61 o 
  -8  -5   4        7.27        6.35      1.96 o 
  -7  -5   4      362.82      398.67     15.54 o 
  -6  -5   4      317.47      307.33     18.09 o 
  -5  -5   4      156.37      156.10     10.72 o 
  -4  -5   4       17.79       15.87      2.92 o 
  -3  -5   4      142.50      144.70      8.72 o 
  -2  -5   4        2.86        2.07      0.67 o 
  -1  -5   4      429.28      400.70      8.34 o 
   0  -5   4      132.74      137.89     10.68 o 
   1  -5   4      762.74      764.90      9.53 o 
   2  -5   4      239.83      182.73      6.94 o 
   3  -5   4       41.41       51.17      4.62 o 
   4  -5   4      114.38      104.76      9.55 o 
   5  -5   4      237.12      226.75      7.39 o 
   6  -5   4       89.99       63.19     15.96 o 
   7  -5   4        1.94        8.34      2.22 o 
   8  -5   4      100.81      100.83      7.72 o 
  -9  -4   4        1.73        8.27      2.68 o 
  -8  -4   4        5.84        9.07      2.70 o 
  -7  -4   4        7.25       11.16      2.13 o 
  -6  -4   4     2440.20     2609.70     72.72 o 
  -5  -4   4        9.31       10.70      2.45 o 
  -4  -4   4        7.52        4.92      1.45 o 
  -3  -4   4       27.09       29.37      2.63 o 
  -2  -4   4     1469.57     1600.50     25.37 o 
  -1  -4   4        7.41        5.72      1.06 o 
   0  -4   4      284.73      340.11      6.01 o 
   1  -4   4       17.16       11.62      1.35 o 
   2  -4   4       11.06        5.96      1.24 o 
   3  -4   4      373.20      275.45      7.72 o 
   4  -4   4       42.66       47.63      4.88 o 
   5  -4   4       29.50       21.42      2.73 o 
   6  -4   4     1207.58     1169.01     54.53 o 
   7  -4   4        1.61        4.80      1.81 o 
   8  -4   4      239.56      262.06     12.26 o 
   9  -4   4        9.86        9.26      2.19 o 
  -9  -3   4       29.86       28.26      4.41 o 
  -8  -3   4       49.05       48.26      3.13 o 
  -7  -3   4      382.60      403.61     15.96 o 
  -6  -3   4      344.75      352.99      8.18 o 
  -5  -3   4        7.88        7.07      0.63 o 
  -4  -3   4       30.18       39.31      1.50 o 
  -3  -3   4      143.03      137.60      4.68 o 
  -2  -3   4      114.88      115.76      3.47 o 
  -1  -3   4      248.77      244.64      7.82 o 
   0  -3   4        0.59        3.97      1.64 o 
   1  -3   4       12.57       12.17      1.64 o 
   2  -3   4      134.39      149.14      5.49 o 
   3  -3   4       63.98       64.69      4.00 o 
   4  -3   4       61.44       53.09      2.91 o 
   5  -3   4      624.70      611.30     11.82 o 
   6  -3   4        0.16        2.96      1.91 o 
   7  -3   4        0.82        5.39      1.75 o 
   8  -3   4       62.07       61.44      6.62 o 
   9  -3   4       49.11       64.79      5.10 o 
  -9  -2   4       47.09       46.94      3.80 o 
  -8  -2   4        1.77        3.33      1.20 o 
  -7  -2   4       45.16       35.59      3.04 o 
  -6  -2   4      306.11      312.96     17.17 o 
  -5  -2   4      546.04      605.18     18.69 o 
  -4  -2   4      266.07      263.11      3.67 o 
  -3  -2   4     1197.19     1171.83      6.99 o 
  -2  -2   4      699.63      665.00      8.23 o 
  -1  -2   4      774.98      805.50     24.45 o 
   0  -2   4     1337.67     1272.40     41.27 o 
   1  -2   4       45.52       59.12      1.96 o 
   2  -2   4      190.47      195.34      5.10 o 
   3  -2   4      890.48      893.50     25.24 o 
   4  -2   4      257.62      254.10      8.77 o 
   5  -2   4       60.07       59.55      3.13 o 
   6  -2   4      211.44      214.64      8.32 o 
   7  -2   4        0.06        2.22      3.89 o 
   8  -2   4      162.16      165.84      8.34 o 
   9  -2   4        1.47        7.00      1.97 o 
 -10  -1   4      159.48      170.46      6.29 o 
  -9  -1   4      262.22      261.34     18.41 o 
  -8  -1   4        1.68        3.12      1.39 o 
  -7  -1   4        2.00        4.52      1.61 o 
  -6  -1   4      199.02      239.18     22.00 o 
  -5  -1   4      272.89      294.57      7.15 o 
  -4  -1   4       23.80       21.91      1.53 o 
  -3  -1   4     2694.29     2839.66     20.99 o 
  -2  -1   4      274.10      256.97     10.32 o 
  -1  -1   4    13961.18    14453.81    399.63 o 
   0  -1   4      139.79      161.17      6.43 o 
   1  -1   4      441.70      394.67      7.32 o 
   2  -1   4       12.49        9.62      0.70 o 
   4  -1   4        4.12        8.51      1.07 o 
   5  -1   4       76.15       75.05      3.66 o 
   6  -1   4        6.03        7.11      1.64 o 
   7  -1   4       10.60        8.64      1.99 o 
   8  -1   4      185.98      176.34      6.58 o 
   9  -1   4        4.49        8.58      1.89 o 
 -10   0   4       79.38       66.06      3.07 o 
  -9   0   4        2.21        4.90      1.41 o 
  -8   0   4        2.43        2.92      1.84 o 
  -7   0   4       22.41       26.55      2.87 o 
  -6   0   4      127.38      117.36      8.59 o 
  -5   0   4     1119.93     1241.26     15.09 o 
  -4   0   4      291.43      302.53      5.67 o 
  -3   0   4      727.85      706.79     12.21 o 
  -2   0   4     1982.88     2152.20     49.86 o 
   0   0   4     6145.43     6087.95     94.85 o 
   1   0   4     1495.31     1430.75     21.45 o 
   2   0   4       99.45       80.59      6.11 o 
   3   0   4     1291.01     1504.18     21.60 o 
   4   0   4     1060.42     1112.72      9.77 o 
   5   0   4      221.86      221.51     16.38 o 
   6   0   4       33.06       27.68      2.92 o 
   7   0   4      252.76      239.91     10.24 o 
   8   0   4       51.02       66.95      8.16 o 
   9   0   4       15.90       18.28      7.83 o 
 -10   1   4       26.58       37.96      5.88 o 
  -9   1   4       55.58       57.87     12.37 o 
  -8   1   4        0.49        1.66      1.24 o 
  -7   1   4      113.10      118.30      5.76 o 
  -6   1   4      199.63      229.57     13.15 o 
  -5   1   4      711.22      680.73     19.67 o 
  -4   1   4      225.04      184.62      6.42 o 
  -3   1   4     1287.48     1223.86     16.08 o 
  -2   1   4       42.03       47.22      1.25 o 
  -1   1   4    18735.28    18831.82    520.49 o 
   0   1   4        6.26        9.90      1.07 o 
   1   1   4      298.42      288.24      6.68 o 
   2   1   4      724.72      711.72      9.55 o 
   3   1   4     1110.47     1301.41     18.20 o 
   4   1   4       35.93       37.10      2.80 o 
   5   1   4       10.44        7.17      1.12 o 
   6   1   4      337.66      324.67      7.82 o 
   7   1   4       33.69       27.98      2.99 o 
   8   1   4       60.83       47.84      4.39 o 
   9   1   4        7.47        9.81      2.30 o 
 -10   2   4       37.68       22.84     20.13 o 
  -9   2   4        6.91        5.38      1.54 o 
  -8   2   4       82.67       81.54      6.61 o 
  -7   2   4      343.39      343.26     10.41 o 
  -6   2   4      116.22       95.59      4.48 o 
  -5   2   4      112.98      107.43      4.53 o 
  -4   2   4     1019.01     1013.44     28.24 o 
  -3   2   4     1173.50     1121.69     13.57 o 
  -2   2   4     3716.06     4167.16     25.07 o 
  -1   2   4      968.25      974.85     20.20 o 
   0   2   4       41.04       38.16      2.34 o 
   1   2   4      949.57      975.07     15.09 o 
   2   2   4       57.33       58.58      1.89 o 
   3   2   4      200.99      228.23      5.26 o 
   4   2   4       26.28       28.33      2.43 o 
   5   2   4        0.01        5.40      1.41 o 
   6   2   4      414.43      407.72     13.55 o 
   7   2   4       60.60       57.18      9.20 o 
   8   2   4       15.19       16.02      2.28 o 
 -10   3   4       93.90      100.14      4.07 o 
  -9   3   4       10.64        6.52      1.57 o 
  -8   3   4      386.93      401.21     16.88 o 
  -7   3   4      368.99      347.94      8.75 o 
  -6   3   4     1111.99     1069.46     18.19 o 
  -5   3   4        3.94        4.45      1.03 o 
  -4   3   4      831.20      793.65     18.38 o 
  -3   3   4      983.82      998.54     16.36 o 
  -2   3   4     1011.80     1117.88     15.49 o 
  -1   3   4       38.10       41.46      1.25 o 
   0   3   4     1508.65     1499.21     53.40 o 
   1   3   4     1658.73     1804.47     86.36 o 
   2   3   4       94.55      110.66      4.26 o 
   3   3   4      951.85      967.21     24.06 o 
   4   3   4     1564.10     1604.58     60.67 o 
   5   3   4       31.67       25.50      6.18 o 
   6   3   4      652.43      632.34     26.14 o 
   7   3   4       63.49       80.19      3.98 o 
   8   3   4       46.83       64.12      5.60 o 
 -10   4   4        1.37        6.56      3.30 o 
  -9   4   4       21.45       19.28      2.60 o 
  -8   4   4      193.86      190.93      6.53 o 
  -7   4   4     1057.14     1105.60     35.37 o 
  -6   4   4     1146.85     1197.55     28.52 o 
  -5   4   4       36.22       42.68      3.60 o 
  -4   4   4       76.95       83.72      7.55 o 
  -3   4   4     1451.13     1570.80     17.89 o 
  -2   4   4       79.48       92.40      3.89 o 
  -1   4   4       21.61       16.21      1.64 o 
   0   4   4        8.20       19.94      1.41 o 
   1   4   4      964.71     1020.04     22.27 o 
   2   4   4       13.43       14.15      1.41 o 
   3   4   4      451.45      436.44     11.55 o 
   4   4   4      196.05      178.38     12.97 o 
   5   4   4      519.13      502.96     16.27 o 
   6   4   4      513.69      517.73     12.77 o 
   7   4   4       64.89       69.00      5.09 o 
   8   4   4        1.42        3.06      2.71 o 
  -9   5   4        4.14        3.94      1.91 o 
  -8   5   4      419.16      468.06     18.64 o 
  -7   5   4       21.83       25.91      4.81 o 
  -6   5   4      527.75      517.64     11.84 o 
  -5   5   4        0.14        2.82      2.71 o 
  -4   5   4        8.41       12.46      1.43 o 
  -3   5   4       72.91       78.66      5.42 o 
  -2   5   4       27.87       33.18      2.72 o 
  -1   5   4      193.77      200.33      4.95 o 
   0   5   4      125.62      128.40      2.84 o 
   1   5   4      302.26      324.37     14.09 o 
   2   5   4       26.15       24.63      1.65 o 
   3   5   4      217.44      206.29      6.82 o 
   4   5   4     2323.77     2404.93    270.95 o 
   5   5   4       11.10       16.74      5.34 o 
   6   5   4      146.12      134.81      3.57 o 
   7   5   4       26.59       24.52      3.71 o 
  -9   6   4        0.04        2.59      1.75 o 
  -8   6   4        2.73        3.25      1.37 o 
  -7   6   4        9.78        8.74      3.39 o 
  -6   6   4      153.45      156.34      9.57 o 
  -5   6   4      116.31      114.09      7.07 o 
  -4   6   4        2.16        3.76      1.25 o 
  -3   6   4      138.24      153.29      4.99 o 
  -2   6   4       42.78       45.39      4.18 o 
  -1   6   4        4.86        5.02      1.67 o 
   0   6   4       25.07       27.97      2.16 o 
   1   6   4       52.08       46.91      6.25 o 
   2   6   4       23.62       20.95      1.86 o 
   3   6   4      276.36      261.56     11.16 o 
   4   6   4      134.15      125.32      7.74 o 
   5   6   4      174.81      157.27     14.19 o 
   6   6   4       80.94       62.92      7.33 o 
  -8   7   4       18.12       21.24      8.80 o 
  -7   7   4       28.13       22.67      2.12 o 
  -6   7   4      113.18      136.33     10.04 o 
  -5   7   4      101.54      104.32      9.12 o 
  -4   7   4       97.30      103.46     10.38 o 
  -3   7   4      572.17      635.36     22.33 o 
  -2   7   4      279.91      281.30     11.26 o 
  -1   7   4       54.80       52.55      3.90 o 
   0   7   4      100.83      105.25      5.62 o 
   1   7   4       14.85       14.60      1.19 o 
   2   7   4      278.02      279.44      9.64 o 
   3   7   4      159.70      160.83      5.23 o 
   4   7   4       60.42       50.38      3.66 o 
   5   7   4       98.34       97.82      7.90 o 
  -7   8   4      255.31      232.85     17.17 o 
  -6   8   4       21.15       21.71      3.10 o 
  -5   8   4      167.87      181.58     20.16 o 
  -4   8   4       41.79       45.33      4.60 o 
  -3   8   4       56.06       53.29      6.08 o 
  -2   8   4      198.15      195.25     16.99 o 
  -1   8   4      193.93      203.10     12.82 o 
   0   8   4      208.77      235.29     10.89 o 
   1   8   4        5.67        3.27      0.86 o 
   2   8   4        4.03        2.82      1.04 o 
   3   8   4       59.82       54.58      5.96 o 
   4   8   4       15.74       11.56      3.10 o 
  -6   9   4        1.92        3.44      1.45 o 
  -5   9   4       28.37       23.05      3.01 o 
  -4   9   4       23.52       25.71      6.34 o 
  -3   9   4     1011.29     1108.17     37.63 o 
  -2   9   4      178.68      170.80     15.25 o 
  -1   9   4       46.48       48.62      3.87 o 
   0   9   4       71.77       76.01      9.60 o 
   1   9   4       52.23       48.78      6.88 o 
   2   9   4      131.49      111.15     12.48 o 
  -5  10   4       71.28       57.99      5.34 o 
  -4  10   4       44.90       53.10     13.09 o 
  -3  10   4       25.46       23.47      3.40 o 
  -2  10   4        0.18        2.18      1.37 o 
  -1  10   4       63.72       60.83     10.21 o 
   0  10   4       43.27       34.00      5.39 o 
   1  10   4       11.78        4.27      1.67 o 
   0 -11   5      427.72      409.43     33.96 o 
   1 -11   5        5.57        5.53      2.02 o 
  -3 -10   5        1.13        2.86      1.94 o 
  -2 -10   5        0.04        4.90      2.49 o 
  -1 -10   5        2.95        1.69      1.53 o 
   0 -10   5      214.75      203.66     15.71 o 
   1 -10   5       71.44       73.37      7.62 o 
   2 -10   5       38.96       34.22      4.61 o 
   3 -10   5        6.59        8.90      1.90 o 
   4 -10   5       19.95       24.70      4.27 o 
  -5  -9   5       49.09       56.05      4.53 o 
  -4  -9   5       23.92       19.48      3.78 o 
  -3  -9   5      143.25      137.86      7.47 o 
  -2  -9   5        3.28        5.10      1.76 o 
  -1  -9   5        0.09        2.97      2.51 o 
   0  -9   5      416.82      427.38     11.69 o 
   1  -9   5      157.89      154.46      6.96 o 
   2  -9   5      111.70      110.62      8.29 o 
   3  -9   5      138.54      136.67     12.80 o 
   4  -9   5       40.63       30.49      3.48 o 
   5  -9   5       39.42       43.21      6.70 o 
   6  -9   5       52.18       52.33      5.76 o 
  -6  -8   5        0.00        5.96      2.76 o 
  -5  -8   5       59.00       59.24      6.72 o 
  -4  -8   5        5.12        4.59      1.69 o 
  -3  -8   5        0.07        3.64      2.49 o 
  -2  -8   5      112.51      114.70      7.46 o 
  -1  -8   5        0.07        1.95      0.55 o 
   0  -8   5       57.21       56.97      5.19 o 
   1  -8   5      170.77      150.87     29.83 o 
   2  -8   5       46.37       42.14      7.96 o 
   3  -8   5      350.55      374.64      9.99 o 
   4  -8   5       36.37       34.59      3.56 o 
   5  -8   5       97.89       95.69     12.45 o 
   6  -8   5        1.86        4.52      2.67 o 
   7  -8   5       18.27       15.27      3.05 o 
  -7  -7   5        0.10        4.78      2.82 o 
  -6  -7   5       26.02       23.97      3.70 o 
  -5  -7   5       56.04       58.57      5.31 o 
  -4  -7   5       49.31       53.01      5.35 o 
  -3  -7   5        5.19        2.41      1.76 o 
  -2  -7   5        7.80        7.47      1.52 o 
  -1  -7   5        0.03        1.88      1.19 o 
   0  -7   5      532.54      531.73     22.17 o 
   1  -7   5       32.42       31.33      3.49 o 
   2  -7   5      202.53      209.68     12.22 o 
   3  -7   5       92.31       75.52      7.76 o 
   4  -7   5      171.12      150.51     10.06 o 
   5  -7   5       21.42       16.51      5.49 o 
   6  -7   5       44.04       43.76      3.75 o 
   7  -7   5        0.29        5.14      2.01 o 
  -8  -6   5       23.44       25.67      5.76 o 
  -7  -6   5        7.33        4.43      2.47 o 
  -6  -6   5       25.28       27.49      3.76 o 
  -5  -6   5      296.16      331.32     19.34 o 
  -4  -6   5       19.61       11.97      2.92 o 
  -3  -6   5        7.71        7.09      2.31 o 
  -2  -6   5        1.96        1.79      1.43 o 
  -1  -6   5      171.39      157.02      7.93 o 
   0  -6   5       46.11       44.80      3.96 o 
   1  -6   5      148.25      138.63      5.85 o 
   2  -6   5      302.29      314.53      7.50 o 
   3  -6   5      108.42       94.98      6.59 o 
   4  -6   5       86.00       74.33      5.31 o 
   5  -6   5       22.59       31.04      3.18 o 
   6  -6   5       24.35       18.55      3.02 o 
   7  -6   5       45.84       42.05      4.35 o 
   8  -6   5       28.84       41.73      6.91 o 
  -8  -5   5       24.33       31.22      5.13 o 
  -7  -5   5       68.96       73.68      6.55 o 
  -6  -5   5      466.01      504.57     28.67 o 
  -5  -5   5      507.33      513.25     16.70 o 
  -4  -5   5       91.13       99.71      6.29 o 
  -3  -5   5       74.90       87.40      5.84 o 
  -2  -5   5      945.97      952.39     28.35 o 
  -1  -5   5      476.81      448.40     13.94 o 
   0  -5   5        6.85        7.33      0.73 o 
   1  -5   5      481.58      510.46     11.26 o 
   2  -5   5       14.16       24.57      4.27 o 
   3  -5   5       26.35       31.88      2.63 o 
   4  -5   5       23.48       16.69      3.16 o 
   5  -5   5       20.83       32.79      8.33 o 
   6  -5   5      179.20      151.95     10.89 o 
   7  -5   5       57.13       43.30      4.03 o 
   8  -5   5        0.48        3.46      1.35 o 
  -9  -4   5      124.58      109.60      5.96 o 
  -8  -4   5       13.49       18.77      3.55 o 
  -7  -4   5      132.68      120.28     16.05 o 
  -6  -4   5       19.05       20.67      4.47 o 
  -5  -4   5      417.83      425.95     14.09 o 
  -4  -4   5      715.66      706.59     21.40 o 
  -3  -4   5        7.10        6.51      0.69 o 
  -2  -4   5       67.19       94.76      3.13 o 
  -1  -4   5      501.23      474.38     18.57 o 
   0  -4   5       10.18       12.91      1.45 o 
   1  -4   5       93.10       92.33      4.40 o 
   2  -4   5     1079.26     1054.29     15.54 o 
   3  -4   5       43.51       39.76     11.42 o 
   4  -4   5       17.34       18.63      2.49 o 
   5  -4   5      430.56      417.31     38.26 o 
   6  -4   5      262.96      263.32     20.78 o 
   7  -4   5       54.90       41.70      3.62 o 
   8  -4   5       13.09       14.69      2.48 o 
  -9  -3   5       50.33       44.05      6.19 o 
  -8  -3   5        0.23        2.46      1.02 o 
  -7  -3   5      146.30      162.47      6.96 o 
  -6  -3   5      181.78      184.24      6.43 o 
  -5  -3   5      191.72      183.27      5.78 o 
  -4  -3   5      258.33      261.41      6.37 o 
  -3  -3   5      231.68      219.20      3.01 o 
  -2  -3   5       21.28       18.43      1.53 o 
  -1  -3   5      745.68      695.03      9.29 o 
   0  -3   5        0.01        2.90      0.68 o 
   1  -3   5       12.56        9.36      0.77 o 
   2  -3   5       67.81       67.47      8.33 o 
   3  -3   5       65.91       60.41      4.26 o 
   4  -3   5       73.07       68.00      7.22 o 
   5  -3   5       89.67       92.04      5.84 o 
   6  -3   5        2.21        7.42      2.97 o 
   7  -3   5      176.29      171.86      6.98 o 
   8  -3   5       23.94       25.00      3.64 o 
   9  -3   5        0.36        3.34      1.80 o 
  -9  -2   5        0.28        3.90      1.82 o 
  -8  -2   5       67.31       61.15      3.47 o 
  -7  -2   5        3.15        4.72      1.25 o 
  -6  -2   5       89.86       88.24      2.82 o 
  -5  -2   5      248.15      258.46      6.83 o 
  -4  -2   5       68.05       49.02      2.19 o 
  -3  -2   5      122.34      128.60      3.89 o 
  -2  -2   5       81.33      105.55      2.87 o 
  -1  -2   5       76.71       58.93      2.37 o 
   0  -2   5      509.87      477.41     16.51 o 
   1  -2   5      191.92      159.82      4.52 o 
   2  -2   5       21.89       23.05      1.28 o 
   3  -2   5       90.18       98.91      5.22 o 
   4  -2   5       17.81       14.72      6.53 o 
   5  -2   5     1497.00     1468.31     30.23 o 
   6  -2   5        1.94        4.82      1.57 o 
   7  -2   5      194.42      185.33     16.56 o 
   8  -2   5        2.29        7.42      1.85 o 
   9  -2   5        0.08        1.43      2.75 o 
 -10  -1   5       13.63       18.27      3.17 o 
  -9  -1   5      637.49      630.04     17.45 o 
  -8  -1   5        4.29        9.75      3.57 o 
  -7  -1   5       45.31       47.14      4.07 o 
  -6  -1   5      578.73      621.45     14.20 o 
  -5  -1   5      280.45      313.80     11.59 o 
  -4  -1   5       13.65       15.57      1.29 o 
  -3  -1   5     1713.03     1829.38     44.77 o 
  -2  -1   5      599.73      574.52      5.06 o 
  -1  -1   5      128.67      151.28      3.56 o 
   0  -1   5      276.99      258.80      5.76 o 
   1  -1   5      171.67      141.73      3.79 o 
   2  -1   5       77.51       81.86      2.87 o 
   3  -1   5        6.69        7.21      1.51 o 
   4  -1   5       24.05       19.13      6.12 o 
   5  -1   5      995.14     1051.67     23.35 o 
   6  -1   5       44.20       42.06      4.64 o 
   7  -1   5       78.81       56.09     10.44 o 
   8  -1   5       13.01        9.96      1.69 o 
   9  -1   5        5.45        7.58      2.30 o 
 -10   0   5       79.54       76.18      6.79 o 
  -9   0   5       26.57       24.44      2.21 o 
  -8   0   5      149.15      159.82      9.95 o 
  -7   0   5      362.00      345.42     30.10 o 
  -6   0   5      327.28      307.33      6.49 o 
  -5   0   5     1053.01     1108.55     15.22 o 
  -4   0   5       36.27       30.36      3.93 o 
  -3   0   5     4594.88     4853.61    128.25 o 
  -2   0   5     1264.37     1300.38     18.10 o 
  -1   0   5     1435.75     1483.94     24.38 o 
   0   0   5     1244.37     1247.19     26.81 o 
   1   0   5      316.77      310.96      4.78 o 
   2   0   5     2144.74     2330.67     32.03 o 
   3   0   5       55.77       66.44      4.09 o 
   4   0   5      349.80      356.16     14.46 o 
   5   0   5     1616.80     1735.04     29.17 o 
   6   0   5       12.48        9.03      1.68 o 
   7   0   5       26.62       20.10      1.68 o 
   8   0   5      240.73      257.10      8.38 o 
 -10   1   5        4.35        5.36      1.98 o 
  -9   1   5      263.66      294.28      9.85 o 
  -8   1   5      244.27      260.05     11.13 o 
  -7   1   5      243.91      265.28     10.64 o 
  -6   1   5      674.43      691.06     24.47 o 
  -5   1   5       18.19       25.29      2.10 o 
  -4   1   5       63.13       70.24      3.69 o 
  -3   1   5     1899.03     2142.96     19.43 o 
  -2   1   5      801.68      781.24     13.57 o 
  -1   1   5      511.50      480.67      9.32 o 
   0   1   5      152.38      166.26      4.64 o 
   1   1   5      166.38      129.04      5.29 o 
   2   1   5     2376.26     2570.58     56.71 o 
   3   1   5      545.52      542.86      9.42 o 
   4   1   5      103.20      100.43      3.88 o 
   5   1   5     1939.30     2023.43     54.23 o 
   6   1   5       50.84       46.86      3.39 o 
   7   1   5      181.32      163.17      5.41 o 
   8   1   5      103.09      111.74     11.36 o 
 -10   2   5       15.56        9.70      3.49 o 
  -9   2   5       24.24       22.91      2.39 o 
  -8   2   5      162.41      165.23      7.71 o 
  -7   2   5      352.20      357.40     12.66 o 
  -6   2   5     1097.92     1073.71     18.31 o 
  -5   2   5       32.20       28.79      1.96 o 
  -4   2   5      246.17      248.84      5.18 o 
  -3   2   5      622.71      694.55     22.13 o 
  -2   2   5      349.86      335.79      8.49 o 
  -1   2   5      291.44      271.14      5.30 o 
   0   2   5      811.70      851.30      7.87 o 
   1   2   5       88.62      114.32      4.00 o 
   2   2   5     1237.54     1242.83     26.45 o 
   3   2   5      244.48      236.71     10.28 o 
   4   2   5      119.76      129.13      6.35 o 
   5   2   5     1107.39     1138.93     46.94 o 
   6   2   5        1.48        2.75      1.55 o 
   7   2   5        4.14        3.87      1.67 o 
   8   2   5       89.39      112.96      6.91 o 
 -10   3   5       14.02        6.04      3.26 o 
  -9   3   5       18.23       13.68      2.10 o 
  -8   3   5      689.21      727.89     16.41 o 
  -7   3   5        9.49        7.21      1.43 o 
  -6   3   5     1279.14     1301.56     34.56 o 
  -5   3   5       69.73       65.22      4.05 o 
  -4   3   5      662.34      738.87     20.56 o 
  -3   3   5     1645.08     1762.98     28.68 o 
  -2   3   5      141.32      139.68      4.57 o 
  -1   3   5       97.67       94.47      2.89 o 
   0   3   5     1416.61     1272.30    140.58 o 
   1   3   5      307.29      379.35     10.19 o 
   2   3   5      849.11      913.19     13.03 o 
   3   3   5       29.21       32.34      1.68 o 
   4   3   5      164.36      159.51      5.96 o 
   5   3   5       48.76       48.31      8.27 o 
   6   3   5      135.40      118.77      7.45 o 
   7   3   5       11.10        7.80      1.39 o 
   8   3   5       57.24       57.05      6.62 o 
  -9   4   5      258.27      286.81     16.39 o 
  -8   4   5      686.74      767.09     19.30 o 
  -7   4   5       73.66       73.09      5.01 o 
  -6   4   5     1044.01     1057.00     21.89 o 
  -5   4   5      388.30      411.15     12.77 o 
  -4   4   5      537.89      551.21     17.14 o 
  -3   4   5        0.74        1.51      0.93 o 
  -2   4   5        0.98        2.42      1.03 o 
  -1   4   5        4.96        6.35      0.52 o 
   0   4   5      468.44      502.45     11.56 o 
   1   4   5      220.26      214.03      8.43 o 
   2   4   5      392.09      417.32      8.53 o 
   3   4   5      279.37      271.30      5.28 o 
   4   4   5      216.29      221.44     14.86 o 
   5   4   5      980.64     1002.84     54.34 o 
   6   4   5       17.67       12.85      3.09 o 
   7   4   5       23.30       27.25      3.12 o 
  -9   5   5        0.42        5.16      3.40 o 
  -8   5   5       95.18       86.44      4.75 o 
  -7   5   5       71.55       63.32      4.18 o 
  -6   5   5      538.37      568.56     22.23 o 
  -5   5   5       17.56       15.79      2.33 o 
  -4   5   5     1322.74     1426.48     48.03 o 
  -3   5   5       16.04       14.58      1.55 o 
  -2   5   5       87.12       93.63      3.52 o 
  -1   5   5      142.61      137.02      4.84 o 
   0   5   5     1428.80     1499.98     42.03 o 
   1   5   5        0.27        3.33      1.39 o 
   2   5   5      152.57      158.75      7.92 o 
   3   5   5        0.11        2.83      0.69 o 
   4   5   5      480.19      500.22     21.02 o 
   5   5   5       30.04       26.56      4.26 o 
   6   5   5        1.63        2.36      0.93 o 
   7   5   5        4.53        7.62      2.67 o 
  -9   6   5       12.16       13.95      2.88 o 
  -8   6   5      326.45      332.80     10.54 o 
  -7   6   5        0.05        2.14      1.35 o 
  -6   6   5      174.57      185.89     10.07 o 
  -5   6   5        3.06        1.89      0.84 o 
  -4   6   5       12.90       12.73      1.62 o 
  -3   6   5       13.83        9.51      1.82 o 
  -2   6   5       25.22       24.03      3.03 o 
  -1   6   5        6.08        5.08      1.61 o 
   0   6   5      136.59      129.85     13.62 o 
   1   6   5       60.92       59.26      4.51 o 
   2   6   5       48.20       54.48      4.27 o 
   3   6   5      153.13      152.11      6.62 o 
   4   6   5        2.07        2.54      0.75 o 
   5   6   5      147.78      149.97      7.02 o 
   6   6   5        4.96        6.74      1.92 o 
  -8   7   5      229.88      258.16      9.53 o 
  -7   7   5       23.30       32.12      4.49 o 
  -6   7   5        5.84        5.75      1.33 o 
  -5   7   5       27.67       29.82      5.10 o 
  -4   7   5        0.01        1.07      0.64 o 
  -3   7   5       19.52       21.20      2.67 o 
  -2   7   5        3.20        2.78      0.52 o 
  -1   7   5       18.22       12.06      4.20 o 
   0   7   5      286.09      319.38     28.28 o 
   1   7   5        1.39        3.49      1.45 o 
   2   7   5       52.96       54.11      5.29 o 
   3   7   5        8.60        3.33      1.39 o 
   4   7   5       69.59       80.64      8.00 o 
   5   7   5      197.97      190.95      5.25 o 
  -7   8   5        0.39        3.41      2.33 o 
  -6   8   5      156.00      170.00     17.36 o 
  -5   8   5       18.34       18.65      4.84 o 
  -4   8   5       70.81       78.23     10.90 o 
  -3   8   5      517.75      548.19     12.97 o 
  -2   8   5      254.17      277.32      8.05 o 
  -1   8   5        3.64        5.27      1.36 o 
   0   8   5      331.98      357.63     24.59 o 
   1   8   5      251.82      252.28     17.66 o 
   2   8   5       11.37        7.62      1.94 o 
   3   8   5       54.24       40.04      6.94 o 
   4   8   5       15.60       14.34      4.10 o 
  -6   9   5        1.94        4.07      1.47 o 
  -5   9   5        4.61        5.94      1.78 o 
  -4   9   5       17.27       16.34      2.49 o 
  -3   9   5       15.13       23.31      2.69 o 
  -2   9   5       46.95       53.07      7.43 o 
  -1   9   5        0.34        4.35      1.00 o 
   0   9   5       76.30       78.62     13.31 o 
   1   9   5       13.36       14.01      2.94 o 
   2   9   5       12.63        4.80      2.25 o 
  -4  10   5       38.62       39.55     10.37 o 
  -3  10   5      165.73      195.98     17.75 o 
  -2  10   5       70.10       65.51      8.54 o 
  -1  10   5        2.02        4.80      2.23 o 
   0  10   5       21.03       15.87      3.96 o 
   1  10   5       38.03       14.01      4.59 o 
  -3 -10   6        0.66        0.20      1.74 o 
  -2 -10   6        1.67        8.99      2.84 o 
  -1 -10   6       17.88       15.11      3.17 o 
   0 -10   6        0.23        1.74      2.38 o 
   1 -10   6       41.26       36.92      4.72 o 
   2 -10   6       21.30       23.59      3.53 o 
   3 -10   6        0.89        3.43      2.18 o 
   4 -10   6       18.92       11.06      3.90 o 
  -5  -9   6       49.59       52.89     10.15 o 
  -4  -9   6        0.36        2.19      1.69 o 
  -3  -9   6       23.19       27.89      4.17 o 
  -2  -9   6       20.06       15.42      2.49 o 
  -1  -9   6       84.40       70.01      3.92 o 
   0  -9   6       79.86       69.48      4.09 o 
   1  -9   6      118.10      110.64      8.09 o 
   2  -9   6        9.75        5.94      1.53 o 
   3  -9   6       48.35       58.18      5.80 o 
   4  -9   6        0.09        8.21      2.11 o 
   5  -9   6        0.86        2.24      2.59 o 
  -6  -8   6       15.28       14.36      3.80 o 
  -5  -8   6        1.36        1.43      1.49 o 
  -4  -8   6       28.18       23.95      2.55 o 
  -3  -8   6        4.88        7.35      2.68 o 
  -2  -8   6        8.52        5.24      1.31 o 
  -1  -8   6       25.92       19.11      3.14 o 
   0  -8   6     1147.70     1286.13    358.53 o 
   1  -8   6        3.77        9.45      2.74 o 
   2  -8   6        0.97        3.63      2.30 o 
   3  -8   6       98.06      100.78      5.87 o 
   4  -8   6      341.54      331.01     10.85 o 
   5  -8   6       20.91       23.34      2.95 o 
   6  -8   6        4.25        7.35      1.85 o 
  -7  -7   6       31.46       49.23     12.44 o 
  -6  -7   6        9.05        9.15      2.39 o 
  -5  -7   6       24.75       22.48      3.84 o 
  -4  -7   6        6.83        7.00      3.10 o 
  -3  -7   6      124.39      119.40     10.44 o 
  -2  -7   6       41.96       30.20      2.88 o 
  -1  -7   6      685.71      674.44     35.70 o 
   0  -7   6       66.98       69.57      5.04 o 
   1  -7   6      535.14      523.95     16.26 o 
   2  -7   6        0.28        4.66      2.74 o 
   3  -7   6      250.55      253.28      9.86 o 
   4  -7   6       15.57       11.92      2.68 o 
   5  -7   6       28.16       25.95      3.73 o 
   6  -7   6       22.06       17.67      3.01 o 
   7  -7   6       16.58       13.11      3.96 o 
  -8  -6   6       99.45       95.36      9.41 o 
  -7  -6   6       19.24       25.22      3.98 o 
  -6  -6   6      157.34      152.09      7.66 o 
  -5  -6   6        3.70        4.88      2.49 o 
  -4  -6   6       74.61       83.77      7.74 o 
  -3  -6   6       46.11       48.29      4.82 o 
  -2  -6   6       50.52       57.17      1.94 o 
  -1  -6   6        1.38        2.41      0.80 o 
   0  -6   6     1262.59     1169.67     95.83 o 
   1  -6   6       42.76       45.91      3.19 o 
   2  -6   6       19.49       26.49      2.66 o 
   3  -6   6       19.01       25.93      3.09 o 
   4  -6   6      401.59      361.04     13.06 o 
   5  -6   6        2.76        3.71      2.23 o 
   6  -6   6       47.52       46.89      3.72 o 
   7  -6   6       25.49       28.18      3.31 o 
  -8  -5   6       67.01       69.00      8.47 o 
  -7  -5   6       66.84       79.99      6.43 o 
  -6  -5   6      404.42      412.91     23.93 o 
  -5  -5   6      123.44      119.20     10.56 o 
  -4  -5   6      177.54      170.10     11.09 o 
  -3  -5   6      121.50      109.36      3.04 o 
  -2  -5   6      155.61      152.51      4.92 o 
  -1  -5   6       20.66       14.23      1.99 o 
   0  -5   6       38.09       31.71      3.88 o 
   1  -5   6        0.01        2.03      0.80 o 
   2  -5   6       76.79       81.38      4.91 o 
   3  -5   6       83.56      102.05      5.33 o 
   4  -5   6       11.60        9.63      1.46 o 
   5  -5   6       38.61       33.58      4.26 o 
   6  -5   6       34.75       48.15      3.97 o 
   7  -5   6        0.02        4.00      1.65 o 
   8  -5   6       19.36       20.59      8.12 o 
  -9  -4   6        0.02        8.92      3.23 o 
  -8  -4   6      112.67      111.99      7.04 o 
  -7  -4   6      387.18      421.09     14.97 o 
  -6  -4   6       25.96       27.05      5.71 o 
  -5  -4   6       82.93       87.20      3.12 o 
  -4  -4   6      435.47      429.83      7.25 o 
  -3  -4   6     1209.97     1184.31     18.33 o 
  -2  -4   6        1.07        3.87      0.47 o 
  -1  -4   6      215.40      206.04      7.83 o 
   0  -4   6       17.27       23.48      3.19 o 
   1  -4   6       95.66       77.16      4.25 o 
   2  -4   6      480.95      456.65     18.56 o 
   3  -4   6      112.02       85.91      5.04 o 
   4  -4   6       65.20       65.86      4.73 o 
   5  -4   6        0.15        3.61      1.46 o 
   6  -4   6       77.54       85.72      5.96 o 
   7  -4   6       25.41       24.43      2.57 o 
   8  -4   6        1.42        2.15      1.20 o 
  -9  -3   6        8.48        9.66      2.72 o 
  -8  -3   6       94.71       98.40      4.42 o 
  -7  -3   6        1.82        4.74      1.33 o 
  -6  -3   6        2.32        4.20      1.06 o 
  -5  -3   6      185.04      181.52      5.28 o 
  -4  -3   6      962.79      977.22      8.64 o 
  -3  -3   6      253.74      229.50      3.32 o 
  -2  -3   6      125.45      128.03     10.48 o 
  -1  -3   6       20.86       16.07      0.92 o 
   0  -3   6      182.35      172.53      6.72 o 
   1  -3   6       27.29       29.99      1.68 o 
   2  -3   6      731.63      718.15     42.00 o 
   3  -3   6      722.41      679.76     11.15 o 
   4  -3   6      304.10      278.19     13.17 o 
   5  -3   6     1043.16     1071.09     22.55 o 
   6  -3   6      110.93      109.88      7.99 o 
   7  -3   6      119.12      121.72      8.04 o 
   8  -3   6       17.49       15.55      2.48 o 
  -9  -2   6        2.44        2.16      1.02 o 
  -8  -2   6       21.03       13.26      1.60 o 
  -7  -2   6      513.87      560.67     34.41 o 
  -6  -2   6        1.19        1.38      0.94 o 
  -5  -2   6       27.66       26.35      2.72 o 
  -4  -2   6      403.11      409.77      4.49 o 
  -3  -2   6      981.37     1009.71     15.13 o 
  -2  -2   6      706.43      664.90     15.36 o 
  -1  -2   6      675.81      754.62      7.21 o 
   0  -2   6      105.67      102.52      8.50 o 
   1  -2   6      125.83      154.81      4.77 o 
   2  -2   6      528.13      511.77     11.92 o 
   3  -2   6      229.77      176.93     12.68 o 
   4  -2   6      313.10      310.53      9.68 o 
   5  -2   6       28.98       30.93      3.59 o 
   6  -2   6      763.37      726.48     28.96 o 
   7  -2   6       70.56       76.70      8.37 o 
   8  -2   6        4.17        4.85      2.83 o 
 -10  -1   6        1.37        6.21      3.20 o 
  -9  -1   6        0.03        4.02      2.87 o 
  -8  -1   6        0.52        3.86      3.08 o 
  -7  -1   6      189.43      186.75     11.57 o 
  -6  -1   6        0.09        4.33      1.98 o 
  -5  -1   6      857.80      883.70     14.80 o 
  -4  -1   6      275.22      258.18      5.16 o 
  -3  -1   6       33.87       49.10      2.15 o 
  -2  -1   6     1768.98     1890.28     12.47 o 
  -1  -1   6     2088.70     2047.56     16.31 o 
   0  -1   6       48.76       55.94      2.19 o 
   1  -1   6      215.29      255.60      6.14 o 
   2  -1   6      183.92      180.44      7.95 o 
   3  -1   6      635.62      649.52     28.21 o 
   4  -1   6      338.22      337.95     10.84 o 
   5  -1   6      267.78      308.05     11.76 o 
   6  -1   6      448.67      437.03     33.69 o 
   7  -1   6       75.47       71.69      5.55 o 
   8  -1   6        0.02        4.35      2.46 o 
 -10   0   6       84.60       76.12      3.53 o 
  -9   0   6        6.39        7.93      3.98 o 
  -8   0   6      102.73      110.84      5.48 o 
  -7   0   6      239.51      230.49      6.25 o 
  -6   0   6       19.14       12.33      1.90 o 
  -5   0   6      132.65      114.43      3.64 o 
  -4   0   6      381.80      382.66     10.76 o 
  -3   0   6        4.05        3.15      0.48 o 
  -2   0   6     1732.70     1781.14     23.94 o 
  -1   0   6       63.47       76.89      2.59 o 
   0   0   6       13.32       13.66      3.11 o 
   1   0   6     1085.26     1226.86     17.25 o 
   2   0   6       16.27        9.29      1.15 o 
   3   0   6      215.01      212.74      4.82 o 
   4   0   6      284.70      292.82      7.14 o 
   5   0   6      205.32      209.32      7.98 o 
   6   0   6      483.55      460.41     19.20 o 
   7   0   6        2.29        4.44      1.42 o 
   8   0   6        0.47        5.15      2.43 o 
 -10   1   6       14.82       27.95      4.52 o 
  -9   1   6       10.91        7.17      1.30 o 
  -8   1   6       63.94       74.86      4.38 o 
  -7   1   6      327.15      316.49     27.19 o 
  -6   1   6       64.83       54.18      6.47 o 
  -5   1   6      562.51      558.28     14.52 o 
  -4   1   6      361.44      398.25      7.15 o 
  -3   1   6        2.53        2.79      0.76 o 
  -2   1   6     5559.90     6229.58    158.06 o 
  -1   1   6     1701.24     1741.31     27.86 o 
   0   1   6      700.52      639.23      9.66 o 
   1   1   6     1199.84     1289.45     24.13 o 
   2   1   6      733.39      783.42     14.53 o 
   3   1   6      291.25      262.90     12.61 o 
   4   1   6       70.56       75.83      3.27 o 
   5   1   6       16.31       17.88      4.03 o 
   6   1   6      194.00      209.72     10.02 o 
   7   1   6       98.86      105.30      4.98 o 
   8   1   6       17.98       16.43      2.94 o 
 -10   2   6       11.50       21.83      7.29 o 
  -9   2   6       82.48       95.92      9.43 o 
  -8   2   6      212.13      240.06      7.08 o 
  -7   2   6      244.16      251.44     16.65 o 
  -6   2   6       81.60       81.53      8.81 o 
  -5   2   6      132.03      122.49      6.41 o 
  -4   2   6        9.16        8.16      0.83 o 
  -3   2   6      214.95      251.53     14.34 o 
  -2   2   6        6.51        3.30      0.88 o 
  -1   2   6      436.80      375.11     11.17 o 
   0   2   6       76.69       70.16      2.38 o 
   1   2   6     1122.56     1214.74     16.70 o 
   2   2   6        0.83        1.60      0.63 o 
   3   2   6      219.44      214.32      6.75 o 
   4   2   6        2.38        3.81      1.90 o 
   5   2   6       19.13       21.42      4.05 o 
   6   2   6      339.36      340.49     25.99 o 
   7   2   6        1.60        6.97      1.56 o 
   8   2   6       16.42        9.97      1.93 o 
 -10   3   6       33.80       35.71      5.12 o 
  -9   3   6        6.94        6.66      1.87 o 
  -8   3   6      711.49      706.69     17.89 o 
  -7   3   6      134.29      163.78     24.18 o 
  -6   3   6       18.57       17.22      2.92 o 
  -5   3   6       25.67       18.61      1.88 o 
  -4   3   6       15.11       12.48      1.00 o 
  -3   3   6      146.17      139.85      5.23 o 
  -2   3   6      174.78      192.75      8.37 o 
  -1   3   6      219.12      201.06      2.76 o 
   0   3   6      118.34      110.50      6.76 o 
   1   3   6       85.97       88.61      4.43 o 
   2   3   6      118.96      109.00      4.04 o 
   3   3   6       18.36       19.31      1.72 o 
   4   3   6      118.14      123.81      4.94 o 
   5   3   6       28.09       28.71      2.68 o 
   6   3   6       29.21       32.01      2.69 o 
   7   3   6        9.20       10.83      1.61 o 
  -9   4   6      448.70      429.60     28.18 o 
  -8   4   6       58.20       60.47      5.84 o 
  -7   4   6        5.00        4.17      2.07 o 
  -6   4   6       19.55       17.28      7.78 o 
  -5   4   6      270.78      243.14      6.72 o 
  -4   4   6        0.08        3.52      0.80 o 
  -3   4   6      172.62      187.50      9.77 o 
  -2   4   6      291.30      283.21      6.05 o 
  -1   4   6        0.10        1.59      0.27 o 
   0   4   6      191.61      191.85      7.90 o 
   1   4   6        7.62        3.51      1.31 o 
   2   4   6      206.95      205.66      9.97 o 
   3   4   6       37.37       33.65      2.43 o 
   4   4   6      363.11      338.50     12.24 o 
   5   4   6        3.25        2.19      0.86 o 
   6   4   6        1.01        3.27      0.93 o 
   7   4   6       23.49       19.64      4.33 o 
  -9   5   6      213.11      220.27      5.95 o 
  -8   5   6      341.73      343.27     15.87 o 
  -7   5   6       10.38       11.45      1.78 o 
  -6   5   6       59.94       50.07      4.08 o 
  -5   5   6      164.56      163.14      9.50 o 
  -4   5   6       97.54       87.21      5.25 o 
  -3   5   6       27.98       21.01      3.56 o 
  -2   5   6       16.88       14.94      1.28 o 
  -1   5   6      311.58      306.89     15.41 o 
   0   5   6       12.38        8.47      1.80 o 
   1   5   6      329.44      291.55      8.72 o 
   2   5   6      627.84      596.79     17.91 o 
   3   5   6      207.85      209.56     10.60 o 
   4   5   6        3.13        2.52      2.48 o 
   5   5   6       29.71       26.71      1.57 o 
   6   5   6      113.90      107.27      8.94 o 
  -9   6   6       73.46       79.39      5.96 o 
  -8   6   6       48.07       62.36      7.66 o 
  -7   6   6      229.61      239.94     10.34 o 
  -6   6   6        0.48        2.98      1.35 o 
  -5   6   6       80.18       88.83      6.18 o 
  -4   6   6      170.74      176.95      9.94 o 
  -3   6   6       60.10       56.74      6.25 o 
  -2   6   6       11.39       10.62      0.89 o 
  -1   6   6       32.90       25.38      4.98 o 
   0   6   6       19.16       20.62      2.80 o 
   1   6   6      291.57      283.62      9.78 o 
   2   6   6      157.91      166.80      8.80 o 
   3   6   6       50.77       45.64      2.86 o 
   4   6   6        4.05        7.47      2.35 o 
   5   6   6       44.66       39.84      5.23 o 
   6   6   6       32.31       30.08      5.90 o 
  -8   7   6        0.01        3.52      2.41 o 
  -7   7   6        0.96        4.69      1.45 o 
  -6   7   6       35.63       37.49      5.18 o 
  -5   7   6        2.01        2.81      1.87 o 
  -4   7   6        4.52        5.58      2.59 o 
  -3   7   6      611.61      612.51     32.70 o 
  -2   7   6      489.65      528.66     24.69 o 
  -1   7   6        9.75       14.15      3.55 o 
   0   7   6       26.11       19.54      4.82 o 
   1   7   6       15.51       17.81      4.64 o 
   2   7   6      262.56      260.98     10.33 o 
   3   7   6      100.53       97.18      6.47 o 
   4   7   6       29.57       29.34      4.23 o 
   5   7   6       13.83       15.60      3.78 o 
  -7   8   6      360.75      371.52     31.32 o 
  -6   8   6        9.64       11.58      1.93 o 
  -5   8   6       25.69       30.89      3.83 o 
  -4   8   6       55.86       52.66      6.00 o 
  -3   8   6     1080.18     1297.22     15.96 o 
  -2   8   6        3.87        1.94      2.27 o 
  -1   8   6        3.40        5.45      2.12 o 
   0   8   6        1.85        4.08      1.98 o 
   1   8   6      122.46      127.79     11.07 o 
   2   8   6        7.10        3.94      1.59 o 
   3   8   6        1.05        2.19      1.76 o 
   4   8   6        9.02        4.33      1.45 o 
  -6   9   6       64.38       78.86     16.13 o 
  -5   9   6       59.81       57.68     11.21 o 
  -4   9   6        3.55        2.47      0.98 o 
  -3   9   6        9.36        9.15      2.96 o 
  -2   9   6      493.68      559.26     24.34 o 
  -1   9   6        0.12        1.51      1.49 o 
   0   9   6       77.57       63.41      8.86 o 
   1   9   6        4.51        2.43      1.63 o 
   2   9   6       62.39       49.99     13.31 o 
  -3  10   6      211.03      207.92     19.67 o 
  -2  10   6      279.44      334.08     10.74 o 
  -1  10   6        0.02        3.70      1.21 o 
  -3 -10   7       26.69       29.98      6.39 o 
  -2 -10   7        1.15        5.00      1.92 o 
  -1 -10   7       20.12       21.91      4.13 o 
   0 -10   7        2.01        7.75      1.42 o 
   1 -10   7       45.72       39.55      4.98 o 
   2 -10   7       97.26      100.27      4.76 o 
   3 -10   7       19.69       22.01      5.10 o 
  -4  -9   7       48.16       35.68      7.80 o 
  -3  -9   7       23.18       21.14      3.66 o 
  -2  -9   7        1.91        5.37      2.02 o 
  -1  -9   7       11.67        9.28      1.79 o 
   0  -9   7       71.75       76.90     13.06 o 
   1  -9   7       83.91       74.07      5.19 o 
   2  -9   7       13.52        7.98      1.67 o 
   3  -9   7        0.00        2.59      1.19 o 
   4  -9   7        2.84        4.96      1.44 o 
   5  -9   7       40.79       43.26      6.38 o 
  -6  -8   7      116.04      124.12      6.09 o 
  -5  -8   7       54.73       49.76      6.49 o 
  -4  -8   7      213.49      219.99     11.05 o 
  -3  -8   7       50.10       46.38      5.64 o 
  -2  -8   7        1.90        4.68      1.29 o 
  -1  -8   7        9.68       10.12      1.81 o 
   0  -8   7     1014.23     1069.90     57.85 o 
   1  -8   7      145.51      160.04      6.60 o 
   2  -8   7        6.58        3.33      1.80 o 
   3  -8   7       44.78       41.73      6.34 o 
   4  -8   7        0.70        3.55      1.17 o 
   5  -8   7        1.06        2.65      1.11 o 
   6  -8   7       14.25       10.15      2.60 o 
  -7  -7   7       44.61       35.12      7.25 o 
  -6  -7   7        9.32       11.48      3.23 o 
  -5  -7   7        7.09       10.86      3.33 o 
  -4  -7   7       51.10       48.79      4.06 o 
  -3  -7   7      138.00      124.72      6.76 o 
  -2  -7   7        6.66        7.33      1.59 o 
  -1  -7   7        2.54        7.95      1.73 o 
   0  -7   7        0.20        4.76      1.49 o 
   1  -7   7      448.35      481.72     22.46 o 
   2  -7   7      112.00      110.78      6.85 o 
   3  -7   7        0.33        5.47      1.74 o 
   4  -7   7       18.83       24.39      3.03 o 
   5  -7   7      149.77      163.02     11.06 o 
   6  -7   7      184.93      190.66     16.02 o 
  -7  -6   7       10.74       13.87      3.37 o 
  -6  -6   7      327.52      349.11     16.19 o 
  -5  -6   7        8.22       14.56      3.23 o 
  -4  -6   7       16.21       21.44      4.84 o 
  -3  -6   7      186.89      177.77      6.29 o 
  -2  -6   7       13.85       17.18      1.28 o 
  -1  -6   7        9.04       10.09      1.01 o 
   0  -6   7      813.76      841.29     24.18 o 
   1  -6   7      876.97      898.55     26.02 o 
   2  -6   7      132.97      122.08      7.50 o 
   3  -6   7       26.66       16.83      2.81 o 
   4  -6   7       37.49       31.81      6.49 o 
   5  -6   7      225.18      199.16      8.15 o 
   6  -6   7      117.01      125.20     18.54 o 
   7  -6   7        4.35        5.79      1.72 o 
  -8  -5   7        9.04       15.23      4.10 o 
  -7  -5   7      159.02      140.45      8.23 o 
  -6  -5   7       95.35      107.51      8.19 o 
  -5  -5   7        0.08        2.37      2.35 o 
  -4  -5   7        2.07        2.65      1.72 o 
  -3  -5   7     1074.29     1139.39     22.68 o 
  -2  -5   7       70.63       61.73      5.86 o 
  -1  -5   7       17.93       19.06      2.78 o 
   0  -5   7       76.30       63.86      4.27 o 
   1  -5   7       51.50       54.95      4.06 o 
   2  -5   7      261.14      250.28      7.63 o 
   3  -5   7       16.17       22.42      3.76 o 
   4  -5   7        5.67        8.78      1.75 o 
   5  -5   7       10.72       17.32      3.17 o 
   6  -5   7       11.55       14.51      3.10 o 
   7  -5   7       15.60       18.08      5.62 o 
  -9  -4   7        2.21        5.78      2.47 o 
  -8  -4   7      179.45      200.82     10.19 o 
  -7  -4   7        0.04        3.04      2.16 o 
  -6  -4   7      850.19      848.65     26.41 o 
  -5  -4   7       17.48       20.07      2.29 o 
  -4  -4   7      181.26      177.38      4.90 o 
  -3  -4   7       78.29       69.97      4.44 o 
  -2  -4   7       36.31       33.58      1.52 o 
  -1  -4   7        0.49        1.68      0.68 o 
   0  -4   7        9.45        5.18      0.99 o 
   1  -4   7     1199.40     1316.16     14.42 o 
   2  -4   7       60.21       71.86      4.28 o 
   3  -4   7       31.90       38.70      2.91 o 
   4  -4   7       19.33       15.21      2.86 o 
   5  -4   7     3080.19     2894.25    399.22 o 
   6  -4   7      837.31      882.72     35.83 o 
   7  -4   7       28.47       34.69      4.32 o 
   8  -4   7       23.96       22.92      6.12 o 
  -9  -3   7       62.76       65.84      4.47 o 
  -8  -3   7        2.02        3.45      0.99 o 
  -7  -3   7       94.05       97.77      4.67 o 
  -6  -3   7     1219.40     1246.64     29.56 o 
  -5  -3   7        5.75        6.75      1.29 o 
  -4  -3   7       65.22       42.43      2.52 o 
  -3  -3   7     4376.15     4524.12     76.56 o 
  -2  -3   7       36.60       33.65      1.50 o 
  -1  -3   7      133.77      122.35      4.14 o 
   0  -3   7      534.56      492.51      7.99 o 
   1  -3   7     1250.32     1303.87     26.66 o 
   2  -3   7      127.53      135.00      5.62 o 
   3  -3   7      381.87      369.86     10.65 o 
   4  -3   7      590.58      569.73     13.45 o 
   5  -3   7       79.16       88.42      6.62 o 
   6  -3   7        9.54       12.09      1.82 o 
   7  -3   7       55.05       65.65      6.53 o 
   8  -3   7       44.55       61.11      9.06 o 
  -9  -2   7        0.62        0.72      1.15 o 
  -8  -2   7        0.90        3.89      1.24 o 
  -7  -2   7       32.48       22.32      2.85 o 
  -6  -2   7     1010.40     1033.01     17.20 o 
  -5  -2   7       93.66       96.06      5.18 o 
  -4  -2   7       72.62       65.18      2.71 o 
  -3  -2   7      654.51      700.56      8.59 o 
  -2  -2   7       27.34       18.21      1.10 o 
  -1  -2   7      205.01      230.29      4.64 o 
   0  -2   7       45.63       48.34      4.62 o 
   1  -2   7      381.66      409.75     14.60 o 
   2  -2   7       90.69       98.80     10.18 o 
   3  -2   7      292.44      256.10     17.74 o 
   4  -2   7      233.63      240.18     17.01 o 
   5  -2   7     3434.44     3486.20     96.54 o 
   6  -2   7      248.44      266.30     19.47 o 
   7  -2   7      127.41      123.98      5.66 o 
   8  -2   7       82.97       89.34      4.93 o 
  -9  -1   7       72.00       72.38      5.63 o 
  -8  -1   7        0.78        2.49      1.32 o 
  -7  -1   7      302.04      310.21     15.93 o 
  -6  -1   7      543.17      528.68     21.15 o 
  -5  -1   7       35.53       35.90      2.35 o 
  -4  -1   7       81.79       74.23      4.20 o 
  -3  -1   7      459.58      479.06      7.31 o 
  -2  -1   7       27.04       18.27      2.51 o 
  -1  -1   7       42.08       32.23      1.53 o 
   0  -1   7       36.59       41.45      2.58 o 
   1  -1   7        6.19       12.49      1.02 o 
   2  -1   7      454.48      471.52     26.65 o 
   3  -1   7      159.85      175.63     15.99 o 
   4  -1   7      215.99      205.69      8.88 o 
   5  -1   7      282.32      271.82      8.63 o 
   6  -1   7      231.71      223.61      8.45 o 
   7  -1   7       51.26       49.89      7.49 o 
   8  -1   7       80.56       82.66     15.53 o 
 -10   0   7       13.44       10.54      2.29 o 
  -9   0   7        2.02        2.35      1.22 o 
  -8   0   7        1.31        3.71      2.46 o 
  -7   0   7       71.77       65.13      4.98 o 
  -6   0   7      515.61      551.53     24.70 o 
  -5   0   7      424.25      438.65     11.74 o 
  -4   0   7       31.15       34.90      1.73 o 
  -3   0   7      305.02      313.61     10.71 o 
  -2   0   7      100.85      110.99      4.21 o 
  -1   0   7      227.11      214.08      6.33 o 
   0   0   7      129.01      110.76      3.71 o 
   1   0   7      108.83      131.81      5.99 o 
   2   0   7       25.68       17.57      1.63 o 
   3   0   7       25.33       23.78      1.60 o 
   4   0   7       16.49       25.51      3.05 o 
   5   0   7      193.78      196.17      9.53 o 
   6   0   7       22.60       18.47      4.15 o 
   7   0   7       50.50       37.33      4.14 o 
   8   0   7        2.51        4.52      2.00 o 
 -10   1   7      131.72      140.71      4.69 o 
  -9   1   7       27.48       21.52      2.54 o 
  -8   1   7      110.21      108.62      7.86 o 
  -7   1   7       98.87       98.67      7.65 o 
  -6   1   7        8.01        8.19      1.55 o 
  -5   1   7      327.40      334.40     11.53 o 
  -4   1   7      435.03      361.62      6.41 o 
  -3   1   7       48.58       38.82      1.82 o 
  -2   1   7      403.48      411.11     19.70 o 
  -1   1   7       39.43       37.12      3.28 o 
   0   1   7      737.13      720.11     32.47 o 
   1   1   7      142.52      128.65      8.17 o 
   2   1   7      339.00      359.99      4.17 o 
   3   1   7      207.30      229.04      9.00 o 
   4   1   7       40.74       42.62      3.06 o 
   5   1   7       27.29       29.07      3.21 o 
   6   1   7      634.47      595.05     15.06 o 
   7   1   7        0.15        3.90      1.33 o 
   8   1   7       61.11       39.66      5.77 o 
 -10   2   7        0.98        2.53      1.50 o 
  -9   2   7        0.75        1.45      1.55 o 
  -8   2   7      300.84      299.79      8.77 o 
  -7   2   7        0.20        1.17      1.25 o 
  -6   2   7      289.66      274.35     12.54 o 
  -5   2   7      335.89      361.99     15.93 o 
  -4   2   7      334.56      327.24      9.28 o 
  -3   2   7      138.77      134.33      7.53 o 
  -2   2   7       58.80       55.75      2.18 o 
  -1   2   7      384.42      394.22      6.38 o 
   0   2   7     1207.95     1249.34     16.00 o 
   1   2   7      311.57      319.02      4.21 o 
   2   2   7       73.75       71.45      2.70 o 
   3   2   7      281.90      256.90      4.35 o 
   4   2   7        3.38        4.79      0.96 o 
   5   2   7       25.34       24.91      4.16 o 
   6   2   7        0.03        3.53      1.94 o 
   7   2   7       96.68       86.52      6.58 o 
  -9   3   7        3.08        6.35      1.94 o 
  -8   3   7      114.94      125.57      5.60 o 
  -7   3   7        0.74        4.94      1.63 o 
  -6   3   7       97.59       89.55      5.80 o 
  -5   3   7       47.16       47.55      6.03 o 
  -4   3   7        2.57        5.21      1.37 o 
  -3   3   7       38.52       31.56      1.42 o 
  -2   3   7       60.49       52.79      1.57 o 
  -1   3   7       62.89       59.04      5.72 o 
   0   3   7      919.96      917.47     24.19 o 
   1   3   7      455.45      391.89     10.58 o 
   2   3   7        3.38        6.50      0.83 o 
   3   3   7       42.68       44.36      3.02 o 
   4   3   7        2.96        5.18      1.81 o 
   5   3   7        6.16        5.88      2.08 o 
   6   3   7      106.08       91.69      5.11 o 
   7   3   7       32.69       28.26     12.46 o 
  -9   4   7      205.02      204.47     19.05 o 
  -8   4   7      811.63      878.95     25.43 o 
  -7   4   7       52.14       45.39      2.99 o 
  -6   4   7        0.61        3.48      1.26 o 
  -5   4   7      281.07      301.72     22.78 o 
  -4   4   7        1.00        0.85      0.77 o 
  -3   4   7        0.26        1.47      0.96 o 
  -2   4   7       47.85       36.07      1.86 o 
  -1   4   7       53.85       60.43      2.61 o 
   0   4   7      343.04      317.79     10.66 o 
   1   4   7        0.09        1.74      1.61 o 
   2   4   7        4.65        2.31      1.23 o 
   3   4   7       23.87       24.76      2.38 o 
   4   4   7      279.59      276.76     16.09 o 
   5   4   7        2.73        4.86      1.30 o 
   6   4   7       48.52       44.98      8.46 o 
  -9   5   7        2.69        9.83      2.54 o 
  -8   5   7      158.21      152.70      9.05 o 
  -7   5   7       96.81       92.27      6.46 o 
  -6   5   7       24.01       23.53      3.95 o 
  -5   5   7        8.88        9.64      2.18 o 
  -4   5   7       26.94       24.69      2.76 o 
  -3   5   7       16.68       15.86      1.69 o 
  -2   5   7       22.65       20.96      1.67 o 
  -1   5   7      566.45      554.18     14.76 o 
   0   5   7        1.35        1.98      1.43 o 
   1   5   7        3.33        0.59      1.10 o 
   2   5   7      213.31      209.52     10.76 o 
   3   5   7      156.04      165.39     10.23 o 
   4   5   7      113.93      111.64      8.21 o 
   5   5   7        0.09        0.55      1.41 o 
   6   5   7        1.68        2.39      1.55 o 
  -8   6   7      325.57      339.27     18.53 o 
  -7   6   7       21.42       21.76      3.36 o 
  -6   6   7       22.86       27.95      3.19 o 
  -5   6   7      132.75      151.21      9.21 o 
  -4   6   7      132.27      133.95     10.22 o 
  -3   6   7       13.59       13.82      1.29 o 
  -2   6   7        5.01        5.86      1.12 o 
  -1   6   7       28.18       32.41      6.94 o 
   0   6   7       40.67       32.12      3.66 o 
   1   6   7       93.75       73.90      6.66 o 
   2   6   7      264.92      280.93     10.05 o 
   3   6   7       51.13       44.68      5.00 o 
   4   6   7      227.36      223.12      9.99 o 
   5   6   7        9.96       10.39      2.55 o 
  -8   7   7        7.82       10.58      2.50 o 
  -7   7   7       29.06       23.37      6.29 o 
  -6   7   7       11.40        9.11      1.42 o 
  -5   7   7       31.17       31.77      3.28 o 
  -4   7   7        2.80        3.78      1.33 o 
  -3   7   7        7.76       12.97      2.45 o 
  -2   7   7       46.93       48.94      3.81 o 
  -1   7   7      313.75      368.08     21.81 o 
   0   7   7        0.02        3.51      1.80 o 
   1   7   7       38.61       28.02      3.53 o 
   2   7   7      161.31      172.76      8.66 o 
   3   7   7       22.54       20.87      3.10 o 
   4   7   7       65.21       72.60      4.08 o 
  -7   8   7        1.47        3.26      1.44 o 
  -6   8   7       18.94       18.18      3.62 o 
  -5   8   7       29.49       35.48      4.80 o 
  -4   8   7      358.72      390.30     17.11 o 
  -3   8   7       44.01       46.11      4.15 o 
  -2   8   7       55.17       56.12      7.51 o 
  -1   8   7      520.82      552.54     25.93 o 
   0   8   7        5.50        4.76      2.31 o 
   1   8   7       40.38       30.43      5.72 o 
   2   8   7       92.40       74.66     15.05 o 
   3   8   7        1.85        3.39      2.12 o 
  -5   9   7      159.61      156.07     12.15 o 
  -4   9   7        3.89        6.86      2.43 o 
  -3   9   7       17.74       22.85      6.64 o 
  -2   9   7       51.95       63.98      9.78 o 
  -1   9   7      258.28      274.23     31.24 o 
   0   9   7       36.20       34.02      6.49 o 
   1   9   7        1.41        4.10      1.98 o 
  -2 -10   8       35.84       20.75      4.49 o 
  -1 -10   8       79.64       75.94      5.70 o 
   0 -10   8      138.32      137.51     15.92 o 
   2 -10   8       25.93       30.16      6.51 o 
  -4  -9   8        0.67        4.45      2.53 o 
  -3  -9   8        2.68        3.47      1.84 o 
  -2  -9   8        3.01        2.02      1.67 o 
  -1  -9   8      200.02      214.03      6.87 o 
   0  -9   8      205.34      192.96      6.50 o 
   1  -9   8       17.19       16.23      2.68 o 
   2  -9   8       85.59       79.05      8.21 o 
   3  -9   8       16.39       22.91      4.66 o 
   4  -9   8       57.41       51.91      9.60 o 
  -5  -8   8       34.10       29.02      5.25 o 
  -4  -8   8       23.11       24.77      4.00 o 
  -3  -8   8       87.02       80.38      5.96 o 
  -2  -8   8       75.01       81.61      6.38 o 
  -1  -8   8      117.66       99.25      7.02 o 
   0  -8   8      441.65      442.27     14.19 o 
   1  -8   8       21.15       18.34      2.53 o 
   2  -8   8      236.74      245.03     10.31 o 
   3  -8   8        3.72        2.69      3.50 o 
   4  -8   8      154.78      144.96      8.52 o 
   5  -8   8      261.75      282.88     12.38 o 
  -6  -7   8      128.93      124.26     11.19 o 
  -5  -7   8      113.54      107.74      8.07 o 
  -4  -7   8        1.27        1.04      1.90 o 
  -3  -7   8       58.98       55.30      2.75 o 
  -2  -7   8      278.07      262.34      9.88 o 
  -1  -7   8      366.05      386.89     13.09 o 
   0  -7   8      490.14      513.80     23.71 o 
   1  -7   8       96.64       95.77      7.98 o 
   2  -7   8      214.37      216.79     13.27 o 
   3  -7   8       14.18       14.95      6.32 o 
   4  -7   8       23.65       23.04      2.57 o 
   5  -7   8      173.06      179.38      8.53 o 
   6  -7   8        0.16        3.17      1.36 o 
  -7  -6   8      432.85      464.10     35.33 o 
  -6  -6   8      256.95      273.04     13.29 o 
  -5  -6   8       40.75       38.57      5.41 o 
  -4  -6   8       94.94       94.77      8.31 o 
  -3  -6   8       42.98       35.52      3.01 o 
  -2  -6   8      847.10      847.00     14.15 o 
  -1  -6   8       17.76       15.74      1.52 o 
   0  -6   8        0.02        2.76      1.06 o 
   1  -6   8       24.75       30.59      4.47 o 
   2  -6   8      817.46      810.67     26.22 o 
   3  -6   8      153.29      135.41      8.73 o 
   4  -6   8       80.60       80.61      8.67 o 
   5  -6   8      208.23      247.69     20.91 o 
   6  -6   8       23.88       21.14      3.09 o 
  -8  -5   8       33.75       28.89      6.49 o 
  -7  -5   8      249.12      255.24     12.25 o 
  -6  -5   8       47.30       56.65      5.51 o 
  -5  -5   8      200.81      200.80     16.29 o 
  -4  -5   8      282.99      294.42      5.38 o 
  -3  -5   8      219.10      188.45      6.56 o 
  -2  -5   8      313.56      303.23     17.96 o 
  -1  -5   8      129.12      127.44      5.06 o 
   0  -5   8       11.31        7.07      1.53 o 
   1  -5   8       48.47       40.21      3.16 o 
   2  -5   8      603.20      627.98     13.72 o 
   3  -5   8      238.43      246.28      8.74 o 
   4  -5   8      148.80      158.19     21.16 o 
   5  -5   8      765.39      803.36     26.89 o 
   6  -5   8       77.01       57.34      5.67 o 
   7  -5   8        0.07        2.05      1.19 o 
  -8  -4   8      183.15      191.95     15.76 o 
  -7  -4   8     1349.00     1478.21     18.95 o 
  -6  -4   8      331.45      362.57     21.32 o 
  -5  -4   8      480.51      471.97      8.48 o 
  -4  -4   8      204.88      193.55      6.73 o 
  -3  -4   8      221.76      234.04      7.87 o 
  -2  -4   8      708.85      747.37     12.56 o 
  -1  -4   8        4.30        3.08      0.56 o 
   0  -4   8       27.16       27.00      2.86 o 
   1  -4   8      109.75       92.38      6.00 o 
   2  -4   8      366.35      358.08      7.50 o 
   3  -4   8       62.76       48.89      6.67 o 
   4  -4   8       20.56       21.34      3.46 o 
   5  -4   8        4.50       10.91      2.58 o 
   6  -4   8      120.41      123.55      5.49 o 
   7  -4   8        7.39        3.72      2.90 o 
  -9  -3   8       49.91       39.15      8.37 o 
  -8  -3   8        6.61        5.18      1.21 o 
  -7  -3   8      360.29      382.13     20.15 o 
  -6  -3   8      370.96      369.26     14.29 o 
  -5  -3   8      214.13      220.39      8.75 o 
  -4  -3   8      182.04      173.91      5.38 o 
  -3  -3   8      368.55      380.27      6.97 o 
  -2  -3   8       67.43       70.13      2.13 o 
  -1  -3   8       13.72       14.15      1.08 o 
   0  -3   8      126.38      126.49      5.78 o 
   1  -3   8      338.94      356.69      8.19 o 
   2  -3   8        3.27        6.20      2.09 o 
   3  -3   8        0.30        2.86      3.86 o 
   4  -3   8       60.05       58.27      4.40 o 
   5  -3   8      669.31      681.75     26.89 o 
   6  -3   8       84.50       72.98      5.12 o 
   7  -3   8       13.03        9.24      4.43 o 
  -9  -2   8       18.14       13.46      2.61 o 
  -8  -2   8       10.78       13.80      2.11 o 
  -7  -2   8      183.50      160.05     17.75 o 
  -6  -2   8       11.54        9.65      2.05 o 
  -5  -2   8      505.69      489.43     12.16 o 
  -4  -2   8       68.49       56.16      2.23 o 
  -3  -2   8       21.70       25.35      1.50 o 
  -2  -2   8        3.26        6.21      1.77 o 
  -1  -2   8       63.46       70.83      3.60 o 
   0  -2   8      601.47      580.52     13.38 o 
   1  -2   8       54.00       63.22      4.12 o 
   2  -2   8      131.10      145.91      7.00 o 
   3  -2   8       19.92       19.26      6.23 o 
   4  -2   8      262.74      259.94      8.68 o 
   5  -2   8      116.60      118.23      9.71 o 
   6  -2   8       39.92       44.48      7.11 o 
   7  -2   8        0.03        1.63      1.21 o 
  -9  -1   8       89.29       82.16      6.05 o 
  -8  -1   8        3.06        7.61      1.86 o 
  -7  -1   8       43.86       37.09      4.71 o 
  -6  -1   8      495.00      486.33     11.66 o 
  -5  -1   8       11.30        9.25      2.05 o 
  -4  -1   8       12.70       13.35      2.41 o 
  -3  -1   8        6.30        5.21      1.22 o 
  -2  -1   8     4552.03     4908.47     74.31 o 
  -1  -1   8      314.89      300.18      8.37 o 
   0  -1   8       58.74       46.76      3.00 o 
   1  -1   8        0.29        1.67      2.03 o 
   2  -1   8      853.42      866.57     18.05 o 
   3  -1   8      300.15      356.02     11.73 o 
   4  -1   8      315.82      334.78     18.72 o 
   5  -1   8      334.96      351.13     23.05 o 
   6  -1   8        1.99        2.32      1.23 o 
   7  -1   8        5.99        5.48      1.62 o 
  -9   0   8       95.63      103.07      4.67 o 
  -8   0   8       13.11       11.55      3.07 o 
  -7   0   8      117.77      129.97      7.77 o 
  -6   0   8      192.12      184.60     10.11 o 
  -5   0   8       24.54       29.96      3.69 o 
  -4   0   8      267.69      285.81      7.02 o 
  -3   0   8      497.21      501.53     13.52 o 
  -2   0   8     4580.01     4671.36    201.98 o 
  -1   0   8     1485.74     1508.45     99.09 o 
   0   0   8       32.47       41.40      2.11 o 
   1   0   8      113.15       98.99      4.18 o 
   2   0   8       22.00       28.25      4.11 o 
   3   0   8      218.63      222.77      7.25 o 
   4   0   8      127.20      122.56      6.89 o 
   5   0   8      153.59      167.28     16.67 o 
   6   0   8      285.23      270.37      9.08 o 
   7   0   8        5.04        5.48      1.64 o 
  -9   1   8       93.97       90.64      6.90 o 
  -8   1   8        6.71        8.32      1.94 o 
  -7   1   8       29.28       31.26      5.71 o 
  -6   1   8      251.37      248.80     10.79 o 
  -5   1   8      264.26      302.97     10.74 o 
  -4   1   8      262.10      289.12     13.99 o 
  -3   1   8       11.63        5.99      1.11 o 
  -2   1   8     6504.35     6801.25    146.07 o 
  -1   1   8       29.81       32.43      1.97 o 
   0   1   8      180.04      189.10      4.47 o 
   1   1   8       64.33       38.51      3.05 o 
   2   1   8     1402.40     1501.85     29.02 o 
   3   1   8      205.37      207.91      4.94 o 
   4   1   8       69.87       72.94      4.88 o 
   5   1   8       71.21       60.22      4.96 o 
   6   1   8       77.37       61.74      4.88 o 
   7   1   8       12.97       10.19      1.74 o 
  -9   2   8      228.91      240.07     13.52 o 
  -8   2   8        3.59        5.45      3.07 o 
  -7   2   8      338.67      333.79     15.14 o 
  -6   2   8       30.88       29.19      3.63 o 
  -5   2   8       43.66       41.07      2.82 o 
  -4   2   8      269.64      278.12      8.59 o 
  -3   2   8      681.36      702.15     16.26 o 
  -2   2   8      137.81      133.54      8.58 o 
  -1   2   8        8.91       11.46      1.00 o 
   0   2   8       51.76       43.58      1.65 o 
   1   2   8      286.84      306.71      7.30 o 
   2   2   8       42.71       35.87      2.73 o 
   3   2   8       33.14       32.42      2.38 o 
   4   2   8       14.56       17.50      3.72 o 
   5   2   8        0.57        2.50      0.86 o 
   6   2   8        3.90        5.63      2.29 o 
   7   2   8        4.94        7.66      2.04 o 
  -9   3   8      327.54      325.61     25.44 o 
  -8   3   8       11.87       15.68      2.06 o 
  -7   3   8      135.50      147.64      8.50 o 
  -6   3   8       62.70       58.08      5.62 o 
  -5   3   8        0.13        5.79      1.72 o 
  -4   3   8       27.39       31.71      3.12 o 
  -3   3   8      218.38      207.67      7.07 o 
  -2   3   8      569.39      605.15     10.17 o 
  -1   3   8      254.43      272.93     11.84 o 
   0   3   8       50.00       45.61      2.48 o 
   1   3   8      189.58      183.72     10.92 o 
   2   3   8      195.93      212.18      4.93 o 
   3   3   8      126.77      126.09      7.29 o 
   4   3   8       87.02       96.28      6.02 o 
   5   3   8        6.69        6.41      1.50 o 
   6   3   8        3.59        1.60      1.78 o 
  -9   4   8       92.05       87.70      4.40 o 
  -8   4   8       12.18        8.63      2.08 o 
  -7   4   8      136.91      120.76     20.21 o 
  -6   4   8      108.75      104.53      7.62 o 
  -5   4   8        0.50        2.13      0.92 o 
  -4   4   8      120.03      122.32      6.80 o 
  -3   4   8       27.90       23.55      3.02 o 
  -2   4   8      342.60      336.90      6.67 o 
  -1   4   8      236.02      223.51      4.37 o 
   0   4   8      125.29      128.12      7.00 o 
   1   4   8      124.59      127.20      8.45 o 
   2   4   8        8.07        9.21      2.23 o 
   3   4   8      888.92      893.92     87.61 o 
   4   4   8       69.66       64.12     10.11 o 
   5   4   8       23.80       30.55      3.74 o 
   6   4   8        1.23        4.64      2.29 o 
  -9   5   8      180.04      160.35     13.03 o 
  -8   5   8      235.22      233.18     15.26 o 
  -7   5   8      167.53      182.05      8.72 o 
  -6   5   8       21.88       24.20      2.44 o 
  -5   5   8       11.59        4.96      1.31 o 
  -4   5   8       19.45       22.40      4.62 o 
  -3   5   8       30.61       25.29      2.92 o 
  -2   5   8        8.72        6.84      1.33 o 
  -1   5   8      201.86      186.75     11.86 o 
   0   5   8       92.37       76.66      5.78 o 
   1   5   8        2.14        2.53      1.39 o 
   2   5   8       51.65       41.60      4.35 o 
   3   5   8      321.69      334.53     13.03 o 
   4   5   8       58.92       72.15      5.31 o 
   5   5   8       11.56       12.31      2.67 o 
  -8   6   8       85.86       87.68      9.29 o 
  -7   6   8      155.54      159.98     20.68 o 
  -6   6   8      100.23       94.30      6.28 o 
  -5   6   8        5.50        3.53      1.42 o 
  -4   6   8        2.88        5.89      1.52 o 
  -3   6   8      141.02      126.51      7.82 o 
  -2   6   8       82.27       76.61      4.00 o 
  -1   6   8      765.79      775.90     37.96 o 
   0   6   8      278.22      291.34     17.01 o 
   1   6   8       15.00       24.85      2.82 o 
   2   6   8       45.91       34.67      4.15 o 
   3   6   8      710.36      765.59     31.02 o 
   4   6   8        2.09        3.53      1.53 o 
  -7   7   8       32.03       29.97      8.85 o 
  -6   7   8       62.49       57.37      5.65 o 
  -5   7   8       65.68       55.96      8.88 o 
  -4   7   8        4.29        6.35      2.59 o 
  -3   7   8      390.44      443.10     13.05 o 
  -2   7   8      131.53      169.06     17.40 o 
  -1   7   8      348.27      378.46     15.32 o 
   0   7   8      249.40      283.54     25.10 o 
   1   7   8      127.42      136.19      7.41 o 
   3   7   8       32.88       25.02      3.82 o 
  -6   8   8       23.94       21.61      3.95 o 
  -5   8   8       18.91       18.78      5.59 o 
  -4   8   8      429.07      475.19     20.71 o 
  -3   8   8        2.49        3.10      1.84 o 
  -2   8   8      205.60      216.89     23.20 o 
  -1   8   8      125.25      132.86     15.42 o 
   0   8   8      215.78      226.22     23.40 o 
   1   8   8        0.24        0.96      1.37 o 
   2   8   8        0.00        1.06      1.41 o 
  -4   9   8       92.80       88.99      9.19 o 
  -3   9   8      223.70      225.30     18.01 o 
  -2   9   8       76.88       56.63      5.33 o 
  -1   9   8       59.83       63.24      9.07 o 
   0   9   8        8.43       10.60      2.78 o 
  -1 -10   9        5.50       10.27      3.33 o 
   0 -10   9      164.09      183.19     16.66 o 
   1 -10   9       36.30       35.12      6.68 o 
  -4  -9   9        2.02        4.64      2.18 o 
  -3  -9   9       83.99       71.61      4.51 o 
  -2  -9   9       31.03       23.05      4.68 o 
  -1  -9   9        8.19        8.59      2.57 o 
   0  -9   9       20.46       15.02      2.60 o 
   1  -9   9      103.30       96.85      8.29 o 
   2  -9   9       18.06       20.22      3.72 o 
   3  -9   9       76.09       94.69      5.51 o 
  -5  -8   9        0.55        9.88      3.49 o 
  -4  -8   9       55.43       61.67      7.92 o 
  -3  -8   9      167.99      166.82      8.86 o 
  -2  -8   9      107.14      101.77      4.56 o 
  -1  -8   9      180.18      176.99      9.49 o 
   0  -8   9      370.11      370.02     10.18 o 
   1  -8   9       28.72       27.57      2.76 o 
   2  -8   9        1.66        2.19      1.53 o 
   3  -8   9      131.11      146.02     10.34 o 
   4  -8   9      142.39      142.97      9.43 o 
   5  -8   9        1.79        4.14      1.69 o 
  -6  -7   9       89.34       85.79      5.78 o 
  -5  -7   9       33.80       31.39      4.29 o 
  -4  -7   9       19.39       14.83      2.43 o 
  -3  -7   9       19.07       20.70      2.67 o 
  -2  -7   9      251.24      238.41      9.72 o 
  -1  -7   9        1.83        6.83      1.64 o 
   0  -7   9        0.15        5.64      2.27 o 
   1  -7   9       88.84       85.71      6.09 o 
   2  -7   9       12.94       18.60      2.39 o 
   3  -7   9       15.73        9.58      2.63 o 
   4  -7   9       10.65       10.50      1.67 o 
   5  -7   9      175.00      193.18     12.09 o 
  -7  -6   9        5.48        3.96      2.14 o 
  -6  -6   9      168.40      189.97      9.76 o 
  -5  -6   9       95.71       94.77      7.66 o 
  -4  -6   9       78.50       83.98      3.93 o 
  -3  -6   9       18.85       16.01      2.11 o 
  -2  -6   9      182.01      174.10      7.89 o 
  -1  -6   9      666.43      674.98     31.47 o 
   0  -6   9       56.48       50.13      4.94 o 
   1  -6   9       62.26       72.55      6.70 o 
   2  -6   9        1.05        5.00      2.27 o 
   3  -6   9       48.86       46.37      6.12 o 
   4  -6   9       77.11       81.80      5.75 o 
   5  -6   9      184.12      170.89      8.73 o 
   6  -6   9       95.17       78.81      4.73 o 
  -7  -5   9        4.27        7.27      3.64 o 
  -6  -5   9      172.37      177.21      8.96 o 
  -5  -5   9      127.90      122.95      6.18 o 
  -4  -5   9       99.37       78.98     14.09 o 
  -3  -5   9      556.77      536.52     17.94 o 
  -2  -5   9      100.51       87.19      6.80 o 
  -1  -5   9      156.54      161.27      7.36 o 
   0  -5   9      115.11      107.60      7.23 o 
   1  -5   9      136.13      141.29      9.50 o 
   2  -5   9        6.22        5.47      2.55 o 
   3  -5   9       63.74       59.40      4.53 o 
   4  -5   9       46.94       58.24      4.59 o 
   5  -5   9       31.04       30.26      3.09 o 
   6  -5   9       79.94       97.99      7.90 o 
  -8  -4   9      136.04      147.72     12.70 o 
  -7  -4   9      110.87      101.55      7.45 o 
  -6  -4   9       57.65       52.90      7.60 o 
  -5  -4   9       97.69       78.30      5.24 o 
  -4  -4   9      348.99      328.30      6.19 o 
  -3  -4   9       10.57       12.41      1.09 o 
  -2  -4   9       32.66       28.34      2.29 o 
  -1  -4   9       25.75       22.45      2.47 o 
   0  -4   9        0.02        1.31      1.10 o 
   1  -4   9      305.83      298.06      9.29 o 
   2  -4   9       20.29       22.07      2.36 o 
   3  -4   9      231.98      223.33     16.75 o 
   4  -4   9      113.75      112.42      8.59 o 
   5  -4   9      286.81      301.89     27.53 o 
   6  -4   9      204.29      207.07     22.28 o 
   7  -4   9       30.95       38.68      6.49 o 
  -9  -3   9       73.24       67.45      7.29 o 
  -8  -3   9        0.48        3.47      1.78 o 
  -7  -3   9       25.82       28.33      4.37 o 
  -6  -3   9        1.16        4.49      1.84 o 
  -5  -3   9      362.35      328.66      6.90 o 
  -4  -3   9       70.44       70.32      2.89 o 
  -3  -3   9      203.93      227.05      5.53 o 
  -2  -3   9       41.68       33.47      2.41 o 
  -1  -3   9        3.44        3.51      1.17 o 
   0  -3   9       24.88       20.09      2.51 o 
   1  -3   9      170.06      180.76      9.39 o 
   2  -3   9      105.13      105.60      4.42 o 
   3  -3   9       15.69       18.87      4.62 o 
   4  -3   9       13.87       18.50      2.85 o 
   5  -3   9       40.59       44.24      3.76 o 
   6  -3   9       62.64       67.04      8.82 o 
   7  -3   9       37.06       28.19      5.03 o 
  -9  -2   9       28.81       41.33      9.27 o 
  -8  -2   9      299.75      325.63     15.54 o 
  -7  -2   9       97.51       95.70      5.17 o 
  -6  -2   9       10.52        8.55      1.58 o 
  -5  -2   9      479.42      449.54     29.62 o 
  -4  -2   9      132.57      106.87      4.17 o 
  -3  -2   9       50.25       52.57      5.75 o 
  -2  -2   9        4.29        7.17      1.74 o 
  -1  -2   9        0.42        3.63      2.18 o 
   0  -2   9        0.83        2.29      1.23 o 
   1  -2   9       83.49       69.06      5.02 o 
   2  -2   9      225.32      213.47      7.53 o 
   3  -2   9       70.23       50.04      7.27 o 
   4  -2   9      101.33      103.45      7.88 o 
   5  -2   9       41.11       42.94      3.25 o 
   6  -2   9       22.83       18.94      2.28 o 
   7  -2   9        6.36        5.97      3.73 o 
  -9  -1   9      130.55      136.01     14.77 o 
  -8  -1   9      209.11      220.74     19.32 o 
  -7  -1   9        7.27       10.10      2.45 o 
  -6  -1   9      376.97      420.49     17.24 o 
  -5  -1   9      277.79      282.42      8.06 o 
  -4  -1   9      109.70       96.51      5.10 o 
  -3  -1   9        3.96        2.97      0.82 o 
  -2  -1   9      322.97      326.21      5.37 o 
  -1  -1   9       10.97       15.71      2.49 o 
   0  -1   9        3.79        6.24      2.17 o 
   1  -1   9       97.46      100.65      6.53 o 
   2  -1   9      372.08      345.99     14.94 o 
   3  -1   9       25.04       23.32      2.53 o 
   4  -1   9       29.09       29.91      5.90 o 
   5  -1   9      154.39      163.66      9.59 o 
   6  -1   9      268.71      241.57     11.19 o 
   7  -1   9        1.37        1.74      2.49 o 
  -9   0   9       17.45       21.15      3.04 o 
  -8   0   9       74.55       82.90     11.70 o 
  -7   0   9       19.31       21.94      3.80 o 
  -6   0   9      196.98      185.51     10.22 o 
  -5   0   9      127.36      118.62      6.64 o 
  -4   0   9       55.51       47.10      6.63 o 
  -3   0   9       89.38       84.53      3.84 o 
  -2   0   9       64.99       65.67      4.16 o 
  -1   0   9      810.83      862.39     27.74 o 
   0   0   9      102.95      112.75      5.37 o 
   1   0   9        0.07        0.75      0.88 o 
   2   0   9      748.85      765.83     32.45 o 
   3   0   9      216.36      214.63      7.64 o 
   4   0   9        0.14        1.40      1.04 o 
   5   0   9       80.59       68.09     12.16 o 
   6   0   9        0.32        3.49      1.03 o 
   7   0   9       63.30       60.90      4.07 o 
  -9   1   9        7.85        8.97      4.58 o 
  -8   1   9       97.90       90.92      5.85 o 
  -7   1   9       14.87       10.53      2.35 o 
  -6   1   9      210.58      213.40     11.45 o 
  -5   1   9        2.59        2.12      0.87 o 
  -4   1   9       64.04       56.83      2.74 o 
  -3   1   9      203.38      193.58      7.75 o 
  -2   1   9      326.41      327.78      6.71 o 
  -1   1   9       53.66       45.99      1.60 o 
   0   1   9      121.29       97.29     11.51 o 
   1   1   9        1.68        1.46      0.61 o 
   2   1   9       90.88       84.01      5.69 o 
   3   1   9      105.49       94.54      4.09 o 
   4   1   9       58.81       58.44      7.52 o 
   5   1   9       70.78       73.65     10.48 o 
   6   1   9      162.23      174.82      7.61 o 
   7   1   9        0.59        2.25      5.13 o 
  -9   2   9      607.27      643.59     43.66 o 
  -8   2   9        1.24        3.34      1.52 o 
  -7   2   9       22.77       23.71      2.48 o 
  -6   2   9       59.63       59.92      5.04 o 
  -5   2   9      113.24      102.07     10.16 o 
  -4   2   9       94.03       98.74      5.04 o 
  -3   2   9      251.59      241.18      7.68 o 
  -2   2   9      450.37      422.82     30.69 o 
  -1   2   9       82.94       66.62      4.00 o 
   0   2   9        0.99        1.59      0.42 o 
   1   2   9       41.09       44.47      1.66 o 
   2   2   9      113.82      132.88      5.97 o 
   3   2   9      168.09      144.01      7.19 o 
   4   2   9       22.64       16.92      2.73 o 
   5   2   9        0.37        1.62      0.67 o 
   6   2   9        0.78        5.58      2.37 o 
  -9   3   9        0.52        3.58      1.66 o 
  -8   3   9       54.25       47.25      3.71 o 
  -7   3   9       13.23       15.60      2.32 o 
  -6   3   9      114.79      111.94      9.47 o 
  -5   3   9       15.94       25.96      3.07 o 
  -4   3   9      200.30      175.67      9.76 o 
  -3   3   9      204.31      195.50      8.48 o 
  -2   3   9      567.46      537.30      9.54 o 
  -1   3   9     1960.65     1959.25     41.68 o 
   0   3   9      268.06      262.91      3.89 o 
   1   3   9       87.81       77.74      5.37 o 
   2   3   9       81.83       84.93      3.23 o 
   3   3   9        1.97        0.73      1.70 o 
   4   3   9      169.36      162.62      5.14 o 
   5   3   9       64.34       62.38     12.60 o 
   6   3   9       22.98       23.65      5.55 o 
  -9   4   9     1044.37     1144.33     16.70 o 
  -8   4   9        3.96        8.14      2.13 o 
  -7   4   9        0.46        3.91      1.56 o 
  -6   4   9        4.19        8.08      2.38 o 
  -5   4   9     1078.76     1061.25     33.87 o 
  -4   4   9       28.69       27.66      3.04 o 
  -3   4   9       84.81       82.64      5.24 o 
  -2   4   9      625.92      649.20     13.40 o 
  -1   4   9        0.90        1.49      0.53 o 
   0   4   9        4.88        7.25      2.47 o 
   1   4   9      197.76      187.46     12.27 o 
   2   4   9      385.18      423.89     24.06 o 
   3   4   9      708.00      751.60     23.42 o 
   4   4   9      182.70      187.26      9.58 o 
   5   4   9       50.82       64.65      8.05 o 
  -8   5   9       18.50       18.23      2.73 o 
  -7   5   9        1.12        2.99      1.60 o 
  -6   5   9       14.88       17.29      2.37 o 
  -5   5   9       28.37       28.78      6.86 o 
  -4   5   9      153.62      140.40     14.58 o 
  -3   5   9       19.21       14.80      1.69 o 
  -2   5   9       70.39       66.64      4.07 o 
  -1   5   9     1183.58     1231.71     55.30 o 
   0   5   9      359.22      373.29     18.13 o 
   1   5   9       97.06       92.81      7.84 o 
   2   5   9       36.99       27.59      2.63 o 
   3   5   9       68.38       93.94      6.78 o 
   4   5   9       81.28       81.78      7.72 o 
   5   5   9       24.22       25.71      5.47 o 
  -8   6   9        1.97        6.26      2.23 o 
  -7   6   9        1.47        2.73      1.22 o 
  -6   6   9       10.03       16.36      6.58 o 
  -5   6   9      306.26      306.83     12.24 o 
  -4   6   9      157.18      178.96      6.16 o 
  -3   6   9        2.54        6.16      4.12 o 
  -2   6   9       48.16       64.08      6.80 o 
  -1   6   9       39.17       40.27      3.23 o 
   0   6   9      141.89      131.77      8.66 o 
   1   6   9       80.68       76.99      6.31 o 
   2   6   9      193.68      186.69      9.45 o 
   3   6   9      116.29      102.00      8.90 o 
   4   6   9        5.13        3.59      2.27 o 
  -7   7   9       46.40       45.97      7.15 o 
  -6   7   9        5.35        5.37      1.23 o 
  -5   7   9       29.56       30.02      2.82 o 
  -4   7   9        9.64        9.20      1.48 o 
  -3   7   9       80.05       84.58     13.09 o 
  -2   7   9        5.10        8.00      1.98 o 
  -1   7   9       73.61       77.58      7.15 o 
   0   7   9      283.12      298.26     14.99 o 
   1   7   9       18.03       12.07      2.35 o 
   2   7   9       58.29       51.89      6.39 o 
   3   7   9        0.35        4.92      2.55 o 
  -5   8   9       47.22       67.63     11.91 o 
  -4   8   9       50.66       56.99     10.64 o 
  -3   8   9        0.06        5.37      2.23 o 
  -2   8   9        1.29        7.84      2.23 o 
  -1   8   9      127.12      117.09     17.75 o 
   0   8   9        5.41        5.47      2.08 o 
   1   8   9       87.92       84.01     11.21 o 
  -2   9   9       12.22       15.21      5.37 o 
  -2  -9  10       95.31       84.26      5.37 o 
  -1  -9  10       99.86       81.81     13.38 o 
   0  -9  10       16.79       16.14      2.30 o 
   1  -9  10        7.57       16.68      4.00 o 
   2  -9  10       44.17       50.09     12.48 o 
  -5  -8  10       24.04       34.69      7.33 o 
  -4  -8  10        0.53        1.41      1.88 o 
  -3  -8  10       39.25       38.57      5.31 o 
  -2  -8  10       12.96       13.12      1.76 o 
  -1  -8  10      128.76      144.32      5.54 o 
   0  -8  10      278.60      304.07      9.92 o 
   1  -8  10        1.61        6.07      1.94 o 
   2  -8  10       64.97       59.34      6.74 o 
   3  -8  10       51.41       55.71      7.29 o 
   4  -8  10       24.17       31.01      4.95 o 
  -6  -7  10       63.37       74.33      5.39 o 
  -5  -7  10        4.11        5.84      2.90 o 
  -4  -7  10       11.27       11.74      2.70 o 
  -3  -7  10       58.85       60.30      3.22 o 
  -2  -7  10      183.02      178.86      5.55 o 
  -1  -7  10      605.73      640.93     34.71 o 
   0  -7  10       41.61       36.39      3.11 o 
   1  -7  10        1.83        1.98      1.47 o 
   2  -7  10      170.04      202.53     10.15 o 
   3  -7  10       99.23      101.50      7.27 o 
   4  -7  10        3.47        8.25      1.75 o 
   5  -7  10       58.12       52.32     11.11 o 
  -7  -6  10      202.45      186.69     16.74 o 
  -6  -6  10       21.78       21.75      4.02 o 
  -5  -6  10        3.91        3.14      2.02 o 
  -4  -6  10       29.35       31.26      2.56 o 
  -3  -6  10        5.87        7.03      5.99 o 
  -2  -6  10       18.03       13.33      2.37 o 
  -1  -6  10        4.57        6.19      1.68 o 
   0  -6  10      289.31      299.35     17.34 o 
   1  -6  10        8.91       12.99      3.29 o 
   2  -6  10       23.98       21.50      2.70 o 
   3  -6  10      122.30      115.00      8.09 o 
   4  -6  10        3.18        3.98      1.49 o 
   5  -6  10       36.95       33.93      3.77 o 
  -7  -5  10      257.58      259.49     20.73 o 
  -6  -5  10       55.73       53.20      4.78 o 
  -5  -5  10       18.39       16.91      2.48 o 
  -4  -5  10      156.01      158.11     16.01 o 
  -3  -5  10      260.24      253.29     10.85 o 
  -2  -5  10        0.13        4.25      2.00 o 
  -1  -5  10      249.23      249.97      6.70 o 
   0  -5  10      335.17      367.33     12.44 o 
   1  -5  10        1.33        3.55      1.67 o 
   2  -5  10       22.20       15.97      4.15 o 
   3  -5  10      103.43      104.37      5.78 o 
   4  -5  10       68.53       72.44      5.95 o 
   5  -5  10        0.36        1.93      1.04 o 
   6  -5  10       10.02       10.74      2.15 o 
  -8  -4  10       36.36       26.46      6.09 o 
  -7  -4  10        0.21        3.27      2.04 o 
  -6  -4  10       72.77       69.79      5.87 o 
  -5  -4  10       22.59       30.63     13.38 o 
  -4  -4  10       28.23       25.88      3.04 o 
  -3  -4  10       47.31       47.40      2.84 o 
  -2  -4  10      182.87      200.51      8.90 o 
  -1  -4  10      172.35      160.38      7.40 o 
   0  -4  10      265.53      252.17      9.15 o 
   1  -4  10       42.87       44.88      4.31 o 
   2  -4  10        2.94       11.07      2.84 o 
   3  -4  10       52.69       54.23      4.17 o 
   4  -4  10       34.29       32.80      5.59 o 
   5  -4  10       23.31       17.73      3.02 o 
   6  -4  10       97.56       95.58     11.37 o 
  -8  -3  10      339.38      322.11     25.14 o 
  -7  -3  10      216.43      215.82      7.41 o 
  -6  -3  10      120.49      113.40      8.20 o 
  -5  -3  10        1.73        0.33      0.87 o 
  -4  -3  10      318.71      300.94      7.41 o 
  -3  -3  10      133.33      123.67      6.45 o 
  -2  -3  10       83.47       87.55      3.72 o 
  -1  -3  10       72.35       80.49      4.91 o 
   0  -3  10        0.11        5.70      2.04 o 
   1  -3  10       88.57       86.56      6.41 o 
   2  -3  10       14.81       12.02      2.61 o 
   3  -3  10       51.86       52.21      3.89 o 
   4  -3  10      750.05      753.81     16.80 o 
   5  -3  10        2.43        4.74      1.43 o 
   6  -3  10        0.12        5.61      1.49 o 
  -9  -2  10        0.04       18.21      5.43 o 
  -8  -2  10        7.77       10.02      2.02 o 
  -7  -2  10      161.25      169.79     21.30 o 
  -6  -2  10        0.08        2.05      0.81 o 
  -5  -2  10       93.01       84.71      5.74 o 
  -4  -2  10        0.03        2.69      0.92 o 
  -3  -2  10       36.15       24.86      4.04 o 
  -2  -2  10       22.37       29.83      4.71 o 
  -1  -2  10        0.33        2.30      0.91 o 
   0  -2  10       15.02       16.73      5.24 o 
   1  -2  10        0.21        6.66      2.72 o 
   2  -2  10      112.57      110.40      5.48 o 
   3  -2  10       69.46       71.19      7.03 o 
   4  -2  10        0.02        2.59      1.77 o 
   5  -2  10       26.76       30.02      2.54 o 
   6  -2  10        4.79        6.56      1.57 o 
  -9  -1  10        3.86        7.90      1.86 o 
  -8  -1  10       89.54      100.64      8.43 o 
  -7  -1  10      195.87      218.51     12.43 o 
  -6  -1  10       48.27       47.63      4.33 o 
  -5  -1  10      207.17      225.83     17.02 o 
  -4  -1  10      221.96      242.81      9.41 o 
  -3  -1  10        5.33        6.84      2.03 o 
  -2  -1  10      498.39      497.54     15.98 o 
  -1  -1  10      123.75      135.53      5.85 o 
   0  -1  10        3.45        4.22      1.45 o 
   1  -1  10       25.18       30.06      4.51 o 
   2  -1  10      129.63      123.03      8.52 o 
   3  -1  10      111.01      110.24      7.94 o 
   4  -1  10      123.26      134.41     15.22 o 
   5  -1  10        3.13        5.18      1.09 o 
   6  -1  10       14.89       10.22      2.47 o 
  -9   0  10       31.59       26.67      4.31 o 
  -8   0  10       44.24       49.63      7.04 o 
  -7   0  10       84.24       90.23      5.98 o 
  -6   0  10       57.16       57.58      4.70 o 
  -5   0  10      141.56      155.19      7.79 o 
  -4   0  10       89.82       79.35      4.10 o 
  -3   0  10        0.24        4.81      1.35 o 
  -2   0  10      297.46      300.51     10.14 o 
  -1   0  10      748.49      731.39     30.98 o 
   0   0  10       19.54       13.85      2.55 o 
   1   0  10       37.85       31.59      4.57 o 
   2   0  10      617.82      655.36     20.71 o 
   3   0  10       79.21       85.42     10.18 o 
   4   0  10       38.89       52.42      4.71 o 
   5   0  10        8.73        4.50      1.23 o 
   6   0  10       57.43       45.69      5.32 o 
  -9   1  10        4.64        3.78      1.72 o 
  -8   1  10        4.98        4.89      1.99 o 
  -7   1  10       20.35       19.95      2.78 o 
  -6   1  10        1.23        1.85      1.09 o 
  -5   1  10       72.47       68.73      4.74 o 
  -4   1  10      115.40      110.37     12.94 o 
  -3   1  10      536.50      531.29      9.88 o 
  -2   1  10      214.30      199.72     12.93 o 
  -1   1  10      904.28      946.80     24.14 o 
   0   1  10      288.68      290.36     14.21 o 
   1   1  10      186.61      215.02      9.94 o 
   2   1  10      285.56      292.31     18.30 o 
   3   1  10      117.87      138.81      8.00 o 
   4   1  10        0.43        4.63      2.18 o 
   5   1  10       23.76       18.10      2.14 o 
   6   1  10        0.43        2.96      2.34 o 
  -9   2  10      321.06      350.32      8.18 o 
  -8   2  10        0.02        1.42      1.94 o 
  -7   2  10        0.09        2.95      3.29 o 
  -6   2  10       60.40       68.99      4.94 o 
  -5   2  10      148.55      175.58      7.92 o 
  -4   2  10        7.51        6.98      1.16 o 
  -3   2  10       16.62       13.65      3.73 o 
  -2   2  10        4.50        2.78      1.41 o 
  -1   2  10     1576.71     1640.93     35.30 o 
   0   2  10      227.05      218.24      4.38 o 
   1   2  10        0.91        4.06      1.27 o 
   2   2  10       96.50       81.48      5.02 o 
   3   2  10       62.92       68.76      6.64 o 
   4   2  10        4.62        8.60      6.91 o 
   5   2  10       22.87       15.58      3.96 o 
   6   2  10       44.67       51.22     13.03 o 
  -9   3  10       54.42       49.30      7.05 o 
  -8   3  10      332.71      344.93     18.22 o 
  -7   3  10       22.60       23.81      2.56 o 
  -6   3  10       43.98       40.60      8.80 o 
  -5   3  10        5.51        8.44      1.67 o 
  -4   3  10      471.92      461.03     10.88 o 
  -3   3  10      102.11       92.42      3.67 o 
  -2   3  10       90.01       79.81      6.46 o 
  -1   3  10     1186.93     1235.18     35.24 o 
   0   3  10      182.58      183.09      6.51 o 
   1   3  10       21.80       22.64      2.37 o 
   2   3  10       57.98       45.63      4.71 o 
   3   3  10       37.25       41.11      3.88 o 
   4   3  10        0.07        1.89      0.89 o 
   5   3  10       14.13       18.62      3.74 o 
  -8   4  10       47.19       48.67      5.75 o 
  -7   4  10       31.82       31.56     12.22 o 
  -6   4  10        4.73        4.80      2.39 o 
  -5   4  10       28.33       35.90      3.00 o 
  -4   4  10       31.29       23.56      3.34 o 
  -3   4  10      154.28      153.77     10.15 o 
  -2   4  10        0.04        2.73      3.71 o 
  -1   4  10     1154.79     1190.64     30.23 o 
   0   4  10       41.40       48.32      5.08 o 
   1   4  10        0.15        1.65      1.65 o 
   2   4  10      184.75      186.60      8.15 o 
   3   4  10      145.03      149.74      8.39 o 
   4   4  10        4.95        2.57      1.82 o 
   5   4  10       37.57       26.46      6.29 o 
  -8   5  10       73.37       74.02      6.12 o 
  -7   5  10       66.48       67.78      6.49 o 
  -6   5  10        4.02        5.28      1.13 o 
  -5   5  10       17.61        6.66      1.58 o 
  -4   5  10      148.66      157.51      9.83 o 
  -3   5  10        7.36        7.16      1.39 o 
  -2   5  10      222.53      213.19      9.42 o 
  -1   5  10      224.58      227.44     13.82 o 
   0   5  10       35.82       40.49      3.47 o 
   1   5  10        5.29        9.66      3.21 o 
   2   5  10        4.43        9.05      2.84 o 
   3   5  10        6.91        7.09      1.90 o 
   4   5  10        2.48        3.27      2.02 o 
  -7   6  10        4.54        9.26      2.35 o 
  -6   6  10        1.24        1.29      1.11 o 
  -5   6  10       34.88       31.16      2.23 o 
  -4   6  10      211.10      210.62      7.33 o 
  -3   6  10       79.62       68.94      4.14 o 
  -2   6  10       24.03       34.39      5.35 o 
  -1   6  10      153.44      144.19      7.15 o 
   0   6  10        0.01        1.72      1.67 o 
   1   6  10       25.36       16.93      2.55 o 
   2   6  10      212.32      213.01     16.87 o 
   3   6  10       94.01       90.12      4.90 o 
  -6   7  10       84.39       87.64     13.34 o 
  -5   7  10       26.75       27.67      3.07 o 
  -4   7  10      198.52      213.85     21.91 o 
  -3   7  10        4.13        2.14      2.10 o 
  -2   7  10        0.33        1.63      1.94 o 
  -1   7  10       33.32       36.39      7.07 o 
   0   7  10       55.89       59.00      7.23 o 
   1   7  10        9.18       11.80      2.88 o 
   2   7  10        0.02        1.27      1.59 o 
  -4   8  10      538.77      575.80     42.33 o 
  -3   8  10      445.41      457.67     14.29 o 
  -2   8  10       14.03       23.48      7.21 o 
  -1   8  10        9.21       11.46      3.49 o 
   0   8  10        7.46        6.06      2.51 o 
  -2  -9  11       68.71       64.12      7.33 o 
  -1  -9  11       40.64       31.67      6.66 o 
   0  -9  11       10.01       12.76      3.22 o 
   1  -9  11        1.75        4.82      2.31 o 
  -4  -8  11        0.01        2.92      1.98 o 
  -3  -8  11       14.62       15.42      4.27 o 
  -2  -8  11       61.81       67.22      5.68 o 
  -1  -8  11      420.42      422.03     25.29 o 
   0  -8  11       83.59       79.39      5.85 o 
   1  -8  11       44.67       49.91      6.33 o 
   2  -8  11       45.43       47.58      9.88 o 
   3  -8  11        4.10       11.07      3.16 o 
  -5  -7  11       15.22       18.19      5.15 o 
  -4  -7  11        1.03        6.37      3.39 o 
  -3  -7  11       30.68       29.49      4.59 o 
  -2  -7  11      132.34      132.52      8.60 o 
  -1  -7  11      131.59      134.35      6.23 o 
   0  -7  11        9.46        4.76      2.79 o 
   1  -7  11       43.21       38.94      3.55 o 
   2  -7  11       62.97       51.66      5.92 o 
   4  -7  11        1.41        2.64      1.37 o 
  -5  -6  11       51.89       58.77      7.31 o 
  -4  -6  11       19.72       17.34      1.22 o 
  -3  -6  11       44.14       42.69      3.33 o 
  -2  -6  11       81.30       94.13      4.75 o 
  -1  -6  11      176.72      186.75      8.90 o 
   0  -6  11        3.26        6.51      2.05 o 
   1  -6  11       78.68       75.23      6.17 o 
   2  -6  11      212.68      231.41     10.41 o 
   3  -6  11       51.76       44.50      5.37 o 
   4  -6  11        0.84        2.09      1.11 o 
   5  -6  11       16.64       14.52      2.96 o 
  -7  -5  11      224.23      253.09      8.94 o 
  -6  -5  11       32.72       28.79      4.80 o 
  -5  -5  11       11.12       10.25      2.67 o 
  -4  -5  11        7.13        5.78      1.63 o 
  -3  -5  11      264.27      277.76     11.54 o 
  -2  -5  11       16.19       17.54      6.14 o 
  -1  -5  11       19.40       27.45      7.54 o 
   0  -5  11      239.80      263.98     11.24 o 
   1  -5  11        6.02        8.90      2.74 o 
   2  -5  11      141.03      141.09      9.33 o 
   3  -5  11        2.72        1.95      1.48 o 
   4  -5  11       81.51       81.06      7.37 o 
   5  -5  11        8.50        6.10      1.84 o 
  -8  -4  11        7.21       14.87      4.47 o 
  -7  -4  11       96.08       92.48      8.52 o 
  -6  -4  11      214.14      237.33     30.27 o 
  -5  -4  11      143.81      139.16      7.67 o 
  -4  -4  11      225.09      217.11      9.85 o 
  -3  -4  11       71.99       73.98      4.79 o 
  -2  -4  11       45.21       45.41      5.94 o 
  -1  -4  11       35.58       36.20      3.03 o 
   0  -4  11      212.08      224.32      8.43 o 
   1  -4  11      229.17      232.51     12.25 o 
   2  -4  11       44.95       37.08      4.15 o 
   3  -4  11       30.39       28.97      3.73 o 
   4  -4  11      557.02      603.47     43.93 o 
   5  -4  11      273.72      267.73     15.16 o 
  -8  -3  11        4.86        6.39      3.17 o 
  -7  -3  11       81.37       99.95     24.16 o 
  -6  -3  11      269.33      280.91     28.63 o 
  -5  -3  11       94.93       84.23      6.49 o 
  -4  -3  11      267.00      253.93      8.97 o 
  -3  -3  11       77.11       70.97      9.49 o 
  -2  -3  11      222.19      233.02     13.26 o 
  -1  -3  11       31.19       29.33      3.41 o 
   0  -3  11      754.54      805.45     37.21 o 
   1  -3  11        9.44       13.82      3.04 o 
   2  -3  11      128.65      139.29     11.93 o 
   3  -3  11       21.79       23.99      3.26 o 
   4  -3  11     1151.41     1251.50     37.27 o 
   5  -3  11       21.98       22.94      7.31 o 
   6  -3  11        0.00        4.06      1.56 o 
  -8  -2  11        9.13        9.44      2.19 o 
  -7  -2  11      144.81      154.07     21.23 o 
  -6  -2  11       57.88       58.91      4.51 o 
  -5  -2  11       91.53       83.31      8.50 o 
  -4  -2  11       25.56       20.57      2.32 o 
  -3  -2  11       75.37       73.75      3.95 o 
  -2  -2  11        0.34        2.60      1.18 o 
  -1  -2  11       17.14       12.67      1.60 o 
   0  -2  11       28.12       27.30      3.64 o 
   1  -2  11      108.98      104.12      7.56 o 
   2  -2  11       17.85       18.75      3.98 o 
   3  -2  11      266.05      253.29     10.86 o 
   4  -2  11      282.39      282.70     12.27 o 
   5  -2  11      163.41      157.96     19.51 o 
   6  -2  11       20.04       25.12      4.67 o 
  -8  -1  11       86.54       90.23      5.87 o 
  -7  -1  11       90.18       96.78      6.78 o 
  -6  -1  11       86.86       87.16      8.84 o 
  -5  -1  11       15.31       14.78      2.67 o 
  -4  -1  11        2.69        3.93      1.23 o 
  -3  -1  11        9.40        8.70      1.33 o 
  -2  -1  11      152.62      155.58      7.11 o 
  -1  -1  11       20.12       20.04      2.85 o 
   0  -1  11      277.53      306.48     17.67 o 
   1  -1  11       16.98       14.19      2.88 o 
   2  -1  11       10.45       11.03      2.94 o 
   3  -1  11      346.46      343.13     14.09 o 
   4  -1  11      199.64      227.61     21.30 o 
   5  -1  11      113.62      120.15     14.34 o 
   6  -1  11       25.58       23.57      6.22 o 
  -9   0  11      115.35      118.02     19.76 o 
  -8   0  11       15.28       14.48      2.94 o 
  -7   0  11       12.36       13.53      1.73 o 
  -6   0  11       41.41       40.92      2.98 o 
  -5   0  11        6.49       16.43      2.59 o 
  -4   0  11       15.36       12.76      1.61 o 
  -3   0  11      143.73      137.20      6.36 o 
  -2   0  11      489.74      483.48     20.15 o 
  -1   0  11        0.32        3.35      1.06 o 
   0   0  11      768.55      785.59     42.08 o 
   1   0  11      357.57      360.14     12.70 o 
   2   0  11       10.14        7.92      2.47 o 
   3   0  11      376.27      363.01     16.64 o 
   4   0  11       20.65       22.07      2.63 o 
   5   0  11       20.77        8.46      2.53 o 
   6   0  11       41.17       42.27      7.01 o 
  -9   1  11      212.58      220.43     14.59 o 
  -8   1  11       57.70       51.75      5.26 o 
  -7   1  11      108.85      114.32     10.60 o 
  -6   1  11        8.50       10.48      4.15 o 
  -5   1  11       18.43       10.97      2.08 o 
  -4   1  11       71.76       66.77      3.68 o 
  -3   1  11      576.55      548.81     12.13 o 
  -2   1  11      229.68      224.25      6.80 o 
  -1   1  11       24.81       22.85      3.54 o 
   0   1  11      493.93      465.74     19.14 o 
   1   1  11       42.76       38.94      2.39 o 
   2   1  11       17.46       15.99      4.10 o 
   3   1  11      185.14      186.91      8.41 o 
   4   1  11       14.25       11.72      4.35 o 
   5   1  11      245.45      272.63     16.88 o 
  -8   2  11       11.49       17.48      2.55 o 
  -7   2  11       17.35       13.95      1.97 o 
  -6   2  11        9.43        3.72      1.28 o 
  -5   2  11       20.73       14.20      4.69 o 
  -4   2  11        5.67        7.41      1.35 o 
  -3   2  11       69.86       69.98      5.93 o 
  -2   2  11      743.45      702.70     14.88 o 
  -1   2  11       49.99       48.48      3.77 o 
   0   2  11      398.31      402.70     13.62 o 
   1   2  11      361.98      379.46     13.58 o 
   2   2  11      100.87       86.87      5.11 o 
   3   2  11      155.51      163.43      8.60 o 
   4   2  11       22.54       23.32      2.33 o 
   5   2  11       13.59        9.43      2.96 o 
  -8   3  11      121.88      123.84      9.63 o 
  -7   3  11        4.39        8.65      1.80 o 
  -6   3  11       76.88       58.86      4.41 o 
  -5   3  11        3.90        6.80      2.41 o 
  -4   3  11       38.33       36.08      3.24 o 
  -3   3  11      107.88      103.26      7.04 o 
  -2   3  11      107.74      104.01     14.01 o 
  -1   3  11       92.79       79.72      4.28 o 
   0   3  11      118.15      113.60      5.36 o 
   1   3  11       14.85       16.20      4.29 o 
   2   3  11       17.04       11.03      1.71 o 
   3   3  11       25.42       30.67      3.53 o 
   4   3  11        0.01        4.31      1.84 o 
   5   3  11       22.80       19.66      4.47 o 
  -8   4  11       88.36       94.91      4.89 o 
  -7   4  11       93.16       97.25      6.70 o 
  -6   4  11       10.25       13.41      3.58 o 
  -5   4  11        0.19        4.49      1.51 o 
  -4   4  11       75.14       63.14      8.29 o 
  -3   4  11       45.56       34.53      3.46 o 
  -2   4  11       58.95       52.83      4.70 o 
  -1   4  11        6.26        4.81      3.58 o 
   0   4  11      137.97      137.96      9.15 o 
   1   4  11        0.45        2.86      1.74 o 
   2   4  11        4.70        6.06      2.84 o 
   3   4  11       10.75       13.95      2.59 o 
   4   4  11        7.95        6.58      2.92 o 
  -7   5  11      104.25      105.88      6.54 o 
  -6   5  11        5.55        2.78      0.86 o 
  -5   5  11        1.27        2.27      1.29 o 
  -4   5  11       61.39       59.57      4.56 o 
  -3   5  11       75.43       69.13      8.08 o 
  -2   5  11       13.59       10.27      1.96 o 
  -1   5  11       30.39       24.73      3.53 o 
   0   5  11       41.58       33.18      4.15 o 
   1   5  11       10.89       17.17      2.35 o 
   2   5  11       64.95       63.34      7.00 o 
   3   5  11      337.89      387.03      9.45 o 
  -6   6  11      107.60      106.38      4.16 o 
  -5   6  11       32.51       28.88      3.23 o 
  -4   6  11       96.08      103.63      4.65 o 
  -3   6  11        4.64       10.35      2.61 o 
  -2   6  11      206.36      202.55     19.58 o 
  -1   6  11        0.56        6.07      2.90 o 
   0   6  11       64.90       61.85      6.92 o 
   1   6  11        8.88       11.29      2.76 o 
   2   6  11       52.67       66.31      4.53 o 
  -5   7  11       71.71       80.95      9.94 o 
  -4   7  11       23.74       35.35      9.09 o 
  -3   7  11       18.12       19.91      4.33 o 
  -2   7  11       53.16       59.91      9.90 o 
  -1   7  11        3.73        4.29      1.43 o 
   0   7  11       14.09       23.85      5.57 o 
   1   7  11       13.24       16.68      4.33 o 
  -3  -8  12        7.18        1.25      2.10 o 
  -2  -8  12      184.93      186.20      7.80 o 
  -1  -8  12       72.82       67.42      6.64 o 
   0  -8  12       17.74       13.49      2.40 o 
   1  -8  12        0.15        2.88      1.53 o 
   2  -8  12       24.51       14.25      3.82 o 
  -5  -7  12       61.30       87.40      9.01 o 
  -4  -7  12        4.05       16.64      4.78 o 
  -3  -7  12       15.98       11.33      4.30 o 
  -2  -7  12        3.02        2.49      1.14 o 
  -1  -7  12      621.03      660.83     21.33 o 
   0  -7  12       21.52       27.67      3.05 o 
   1  -7  12       15.14       17.93      3.61 o 
   2  -7  12       60.09       70.41      8.56 o 
   3  -7  12       81.65       91.73      5.84 o 
  -6  -6  12       11.88       11.89      3.74 o 
  -5  -6  12       22.95       22.83      4.74 o 
  -4  -6  12        6.01        5.52      0.90 o 
  -3  -6  12        8.37        8.41      2.23 o 
  -2  -6  12      175.56      184.29      6.72 o 
  -1  -6  12       58.42       57.13      3.93 o 
   0  -6  12       10.65       11.30      1.71 o 
   1  -6  12       15.32        7.90      1.84 o 
   2  -6  12       50.82       52.09      6.04 o 
   3  -6  12        0.06        3.39      2.41 o 
  -6  -5  12       10.96       20.75      4.25 o 
  -5  -5  12       43.01       41.46     11.21 o 
  -4  -5  12       87.62       78.11     14.23 o 
  -3  -5  12      101.66      107.18      6.22 o 
  -2  -5  12       16.91       16.98      4.39 o 
  -1  -5  12      238.51      267.10     24.64 o 
   0  -5  12       16.63       19.47      1.98 o 
   1  -5  12        5.37        3.37      2.06 o 
   2  -5  12       75.04       67.51      5.39 o 
   3  -5  12        0.82        8.47      3.21 o 
   4  -5  12      148.26      151.99      9.09 o 
  -7  -4  12       21.94       31.75      7.52 o 
  -6  -4  12       49.83       48.79      5.23 o 
  -5  -4  12      189.16      182.87      6.36 o 
  -4  -4  12       32.92       25.77      2.43 o 
  -3  -4  12        1.08        1.41      1.29 o 
  -2  -4  12       42.01       45.25      6.96 o 
  -1  -4  12      239.73      259.67     11.02 o 
   0  -4  12        1.37        2.28      1.16 o 
   1  -4  12       14.30       15.79      2.43 o 
   2  -4  12      192.52      211.37      9.70 o 
   3  -4  12        0.71        4.68      1.80 o 
   4  -4  12       71.94       77.60     10.56 o 
   5  -4  12       14.37       13.97      3.13 o 
  -8  -3  12      526.14      552.38     12.95 o 
  -7  -3  12        7.26        5.75      1.26 o 
  -6  -3  12      227.33      222.86     14.39 o 
  -5  -3  12      259.01      259.74      7.64 o 
  -4  -3  12      443.77      453.99     25.18 o 
  -3  -3  12       18.38       12.75      6.01 o 
  -2  -3  12       20.04       20.47      3.10 o 
  -1  -3  12      468.31      494.76     16.63 o 
   0  -3  12      169.93      169.45      6.74 o 
   1  -3  12      178.01      179.21     11.56 o 
   2  -3  12      282.40      321.71     12.38 o 
   3  -3  12       31.26       25.79      4.02 o 
   4  -3  12       27.64       27.16      4.39 o 
   5  -3  12       20.92       24.32      4.43 o 
  -8  -2  12       10.21        5.75      3.60 o 
  -7  -2  12       22.75       19.73      2.67 o 
  -6  -2  12       26.85       31.27      2.73 o 
  -5  -2  12      167.68      169.11      5.44 o 
  -4  -2  12       75.04       61.45      3.98 o 
  -3  -2  12        4.12        8.63      3.67 o 
  -2  -2  12       53.44       58.41      5.56 o 
  -1  -2  12      962.45     1017.29     32.58 o 
   0  -2  12       18.07       18.72      2.89 o 
   1  -2  12      121.65      113.23      9.52 o 
   2  -2  12      416.77      393.63     14.38 o 
   3  -2  12       22.05       18.44      2.98 o 
   4  -2  12       73.67       70.99     12.25 o 
   5  -2  12       64.12       75.60     15.63 o 
  -8  -1  12        3.83        1.13      3.55 o 
  -7  -1  12       72.32       55.69      5.25 o 
  -6  -1  12       50.21       46.75      4.47 o 
  -5  -1  12       25.01       25.72      1.89 o 
  -4  -1  12      113.43       99.59     12.91 o 
  -3  -1  12     1260.41     1240.07     71.49 o 
  -2  -1  12       21.91       24.83      2.77 o 
  -1  -1  12      523.80      522.37     11.94 o 
   0  -1  12       16.51       18.65      2.79 o 
   1  -1  12        2.79        3.00      2.31 o 
   2  -1  12      636.45      620.75     20.26 o 
   3  -1  12        3.45        7.94      2.68 o 
   4  -1  12        0.35        4.85      1.51 o 
   5  -1  12      111.82      119.06     12.66 o 
  -8   0  12       25.15       20.82      3.86 o 
  -7   0  12      181.02      162.21     10.53 o 
  -6   0  12       20.06       17.15      2.47 o 
  -5   0  12        2.92        6.64      1.93 o 
  -4   0  12      108.01       98.28      6.10 o 
  -3   0  12     1728.41     1690.46     73.30 o 
  -2   0  12      510.44      464.55     15.70 o 
  -1   0  12      509.73      543.88     13.71 o 
   0   0  12       19.98       17.34      2.57 o 
   1   0  12      424.20      452.85     19.26 o 
   2   0  12        0.02        4.19      2.39 o 
   3   0  12        1.87        3.66      2.76 o 
   4   0  12        9.55        9.25      4.44 o 
   5   0  12       23.39       27.04      4.81 o 
  -8   1  12        3.14        5.43      5.37 o 
  -7   1  12        3.81        4.27      1.41 o 
  -6   1  12       62.42       59.30      6.95 o 
  -5   1  12       26.74       20.88      2.19 o 
  -4   1  12       31.76       33.86      3.15 o 
  -3   1  12      690.46      633.35     20.67 o 
  -2   1  12       62.32       56.40      3.89 o 
  -1   1  12      543.41      519.80     17.12 o 
   0   1  12      108.94      116.15      9.62 o 
   1   1  12       58.28       51.67      3.73 o 
   2   1  12      254.54      245.46     10.43 o 
   3   1  12        0.56        2.53      2.19 o 
   4   1  12        5.32        2.16      2.06 o 
   5   1  12      209.80      208.71     21.17 o 
  -8   2  12       13.60        7.36      1.71 o 
  -7   2  12       22.62       18.04      2.82 o 
  -6   2  12       38.66       33.05      2.77 o 
  -5   2  12        1.52        6.31      4.40 o 
  -4   2  12        8.12        6.73      1.72 o 
  -3   2  12     1328.40     1229.64     65.64 o 
  -2   2  12       39.15       28.29      3.02 o 
  -1   2  12      298.34      276.10     14.65 o 
   0   2  12       31.05       27.44      3.62 o 
   1   2  12      305.03      324.50      7.88 o 
   2   2  12       49.20       47.03      3.44 o 
   3   2  12        1.67        8.21      2.98 o 
   4   2  12       39.37       40.84      5.60 o 
  -8   3  12        0.03        2.48      1.51 o 
  -7   3  12        5.51        9.18      2.24 o 
  -6   3  12       59.40       66.81      4.84 o 
  -5   3  12        0.23        2.28      0.96 o 
  -4   3  12        1.81        3.95      1.52 o 
  -3   3  12      145.28      134.92      6.00 o 
  -2   3  12        1.86        3.28      1.14 o 
  -1   3  12      142.54      151.91      6.55 o 
   0   3  12        8.42        7.91      1.81 o 
   1   3  12       11.97        5.47      3.51 o 
   2   3  12       18.63       20.11      3.53 o 
   3   3  12       52.36       50.81      6.98 o 
   4   3  12        9.41        4.43      2.57 o 
  -7   4  12        1.02        1.63      2.22 o 
  -6   4  12      166.72      154.66      6.42 o 
  -5   4  12       13.63        7.12      1.20 o 
  -4   4  12       11.32       12.73      2.92 o 
  -3   4  12      163.34      145.98      6.66 o 
  -2   4  12       57.38       58.83      4.81 o 
  -1   4  12       84.97       93.38      7.62 o 
   0   4  12        6.96        8.68      3.29 o 
   1   4  12        6.92        8.29      2.41 o 
   2   4  12      382.47      399.24     30.47 o 
   3   4  12        5.71        8.25      2.47 o 
  -7   5  12       20.71       21.33      3.49 o 
  -6   5  12      172.21      168.53     11.16 o 
  -5   5  12       71.90       77.76      6.13 o 
  -4   5  12        7.63        7.54      1.89 o 
  -3   5  12      248.33      294.12     23.91 o 
  -2   5  12        0.72        5.55      2.33 o 
  -1   5  12        9.76       13.64      2.92 o 
   0   5  12       50.69       39.23      4.92 o 
   1   5  12        1.50        4.57      2.82 o 
   2   5  12      230.79      260.91      8.11 o 
  -6   6  12      223.98      218.70     18.44 o 
  -5   6  12        9.94       13.48      3.64 o 
  -4   6  12        1.03        5.64      2.35 o 
  -3   6  12       53.52       68.57     10.82 o 
  -2   6  12       10.45       12.99      3.35 o 
  -1   6  12        0.19        3.61      1.90 o 
   0   6  12       35.34       28.69      6.43 o 
   1   6  12       17.17       15.38      3.90 o 
  -4   7  12        1.93        2.78      1.63 o 
  -3   7  12        8.91        8.90      2.45 o 
  -2   7  12        0.37        1.86      2.43 o 
  -1   7  12        4.77        7.92      3.19 o 
  -4  -7  13       61.95       70.17      7.64 o 
  -3  -7  13       20.67       24.48      5.80 o 
  -2  -7  13       69.95       69.24      3.00 o 
  -1  -7  13      385.00      421.44     22.63 o 
   0  -7  13       14.99       17.07      3.10 o 
   1  -7  13       17.43       20.62      5.19 o 
   2  -7  13       23.79       21.67      4.61 o 
  -5  -6  13        2.31        2.72      2.25 o 
  -4  -6  13      101.21      102.05     11.87 o 
  -3  -6  13       11.48       12.19      1.95 o 
  -2  -6  13       71.22       71.35      5.45 o 
  -1  -6  13      301.06      329.98     13.43 o 
   0  -6  13       81.09      105.79     17.11 o 
   1  -6  13       32.02       23.61      3.84 o 
   2  -6  13        4.86        7.66      2.45 o 
   3  -6  13       64.54       81.29      5.90 o 
  -6  -5  13        2.81        1.84      3.14 o 
  -5  -5  13        4.81        3.31      1.91 o 
  -4  -5  13        2.86        2.39      1.54 o 
  -3  -5  13       38.40       37.08      2.48 o 
  -2  -5  13        6.02        5.24      1.11 o 
  -1  -5  13      199.25      209.09     10.57 o 
   0  -5  13      613.70      680.51     20.16 o 
   1  -5  13       82.94       80.74      5.98 o 
   2  -5  13        6.52        7.45      2.27 o 
   3  -5  13      126.02      149.19     12.62 o 
  -6  -4  13        6.48       10.05      1.79 o 
  -5  -4  13        2.80        2.71      3.28 o 
  -4  -4  13      194.93      187.37     13.97 o 
  -3  -4  13       64.53       66.29      4.06 o 
  -2  -4  13       73.73       68.43      4.16 o 
  -1  -4  13      176.22      196.01      6.43 o 
   0  -4  13       13.89       15.22      2.18 o 
   1  -4  13      109.48      119.15      8.47 o 
   2  -4  13        1.12        6.49      1.98 o 
   3  -4  13       86.89       99.10      9.15 o 
   4  -4  13       79.79       77.79      7.80 o 
  -7  -3  13       58.77       64.83     13.10 o 
  -6  -3  13        4.57        4.17      2.10 o 
  -5  -3  13        8.08        7.96      3.47 o 
  -4  -3  13        7.61       10.55      1.96 o 
  -3  -3  13        2.29        3.26      2.24 o 
  -2  -3  13      161.44      164.76      5.34 o 
  -1  -3  13       50.99       55.40      7.37 o 
   0  -3  13      343.51      377.56     22.82 o 
   1  -3  13       17.59       13.09      2.68 o 
   2  -3  13       52.32       68.70      5.76 o 
   3  -3  13      247.46      262.12     12.54 o 
   4  -3  13       38.09       46.81      7.60 o 
  -7  -2  13       10.52        9.95      3.18 o 
  -6  -2  13        5.70        2.08      2.29 o 
  -5  -2  13        0.42        4.05      1.45 o 
  -4  -2  13      170.75      167.92     17.16 o 
  -3  -2  13       12.83       11.99      1.43 o 
  -2  -2  13      197.40      195.66     11.63 o 
  -1  -2  13       12.37       16.71      2.92 o 
   0  -2  13       46.80       46.67      2.57 o 
   1  -2  13        0.22        4.35      1.61 o 
   2  -2  13       57.13       59.65      5.06 o 
   3  -2  13       25.31        8.45      2.27 o 
   4  -2  13        0.58        5.74      2.31 o 
  -8  -1  13       43.64       39.53      6.36 o 
  -7  -1  13      252.95      232.50     15.15 o 
  -6  -1  13       54.07       42.60      4.02 o 
  -5  -1  13        8.07       11.68      1.90 o 
  -4  -1  13       11.94       11.55      1.49 o 
  -3  -1  13      186.18      195.47     11.56 o 
  -2  -1  13        0.73        2.83      1.14 o 
  -1  -1  13       11.74       13.24      2.46 o 
   0  -1  13       68.39       72.75      4.53 o 
   1  -1  13       17.68       21.73      2.42 o 
   2  -1  13      167.49      172.27      8.60 o 
   3  -1  13      282.60      283.52     13.42 o 
   4  -1  13       11.20       20.20      5.04 o 
  -8   0  13       74.23       81.59     17.74 o 
  -7   0  13      104.73       88.43      7.15 o 
  -6   0  13       54.66       46.31      3.98 o 
  -5   0  13       11.14        4.03      1.68 o 
  -4   0  13       66.24       58.90      5.24 o 
  -3   0  13      130.29      123.42      7.13 o 
  -2   0  13      153.42      138.85     18.21 o 
  -1   0  13       10.14        6.75      1.73 o 
   0   0  13        5.42        6.37      1.92 o 
   1   0  13        0.48        4.11      1.70 o 
   2   0  13        1.07        4.78      2.82 o 
   3   0  13      125.96      155.54      8.88 o 
   4   0  13        7.62        8.70      2.68 o 
  -8   1  13       22.91       17.23      5.71 o 
  -7   1  13       57.08       44.61      4.91 o 
  -6   1  13      199.95      196.78      7.48 o 
  -5   1  13       23.96       29.49      3.15 o 
  -4   1  13       59.65       56.58      3.36 o 
  -3   1  13        2.30        4.67      2.12 o 
  -2   1  13      211.07      200.99     10.12 o 
  -1   1  13       17.15       17.62      1.58 o 
   0   1  13        4.65        3.71      1.45 o 
   1   1  13       39.13       40.20      4.89 o 
   2   1  13      118.54      141.13      5.37 o 
   3   1  13       11.02       14.78      3.41 o 
   4   1  13       37.07       56.42      4.76 o 
  -7   2  13        0.12        2.35      1.29 o 
  -6   2  13       41.37       33.39      3.94 o 
  -5   2  13      138.99      138.05     11.41 o 
  -4   2  13      111.18      124.13      4.35 o 
  -3   2  13       26.57       18.88      3.37 o 
  -2   2  13      379.87      411.70      9.75 o 
  -1   2  13       88.86       79.31      3.99 o 
   0   2  13       14.51       11.83      2.82 o 
   1   2  13        0.68        3.29      3.28 o 
   2   2  13       24.56       19.97      3.78 o 
   3   2  13        8.06        7.19      2.43 o 
  -7   3  13       43.97       32.61      5.83 o 
  -6   3  13      240.53      220.19     14.62 o 
  -5   3  13       10.64       13.59      2.08 o 
  -4   3  13      171.01      145.81      9.16 o 
  -3   3  13       10.92       11.65      1.53 o 
  -2   3  13        2.37        4.12      1.08 o 
  -1   3  13      240.28      240.10     11.16 o 
   0   3  13        4.71       15.56      2.96 o 
   1   3  13        0.89        1.06      1.78 o 
   2   3  13       28.42       30.75      5.57 o 
   3   3  13      189.10      213.99      8.29 o 
  -6   4  13       82.39       74.97      6.43 o 
  -5   4  13      112.22      110.43      7.51 o 
  -4   4  13      115.56      107.37     11.05 o 
  -3   4  13        0.33        5.13      1.72 o 
  -2   4  13      537.92      529.96     22.99 o 
  -1   4  13        0.59        3.98      2.31 o 
   0   4  13       25.36       21.91      3.55 o 
   1   4  13       44.19       46.82      7.00 o 
   2   4  13      234.84      241.49      8.45 o 
  -6   5  13      225.87      204.82     14.32 o 
  -5   5  13       31.03       29.92      4.89 o 
  -4   5  13        0.26       -0.18      1.47 o 
  -3   5  13       34.11       34.39      6.37 o 
  -2   5  13       30.59       23.79      4.17 o 
  -1   5  13       41.83       31.73      4.66 o 
   0   5  13        2.86        0.69      1.94 o 
   1   5  13       13.97       17.38      4.61 o 
  -4   6  13        1.59        1.74      1.41 o 
  -3   6  13       47.97       41.64     10.64 o 
  -2   6  13       83.85       84.30      5.80 o 
  -1   6  13        1.51        3.98      2.86 o 
  -1  -7  14       21.23       21.96      3.49 o 
  -4  -6  14       75.99       84.85      9.09 o 
  -3  -6  14       89.90       98.72     11.22 o 
  -2  -6  14       19.22       19.23      5.49 o 
  -1  -6  14      109.36      109.74      6.90 o 
   0  -6  14      102.00       98.60      4.46 o 
   1  -6  14      120.64      141.51     13.39 o 
  -5  -5  14       10.34       14.32      4.43 o 
  -4  -5  14       10.48        5.69      1.25 o 
  -3  -5  14       65.41       75.67      7.13 o 
  -2  -5  14       44.59       42.11      5.60 o 
  -1  -5  14      213.92      227.45     23.82 o 
   0  -5  14      220.20      247.00     13.83 o 
   1  -5  14      119.85      138.10      9.17 o 
   2  -5  14      229.13      265.98      8.68 o 
  -6  -4  14       17.93       16.20      6.09 o 
  -5  -4  14        7.45        7.22      1.32 o 
  -4  -4  14       20.47       15.55      2.27 o 
  -3  -4  14        0.18        5.81      1.78 o 
  -2  -4  14       15.13        9.70      1.44 o 
  -1  -4  14      235.09      246.37     10.29 o 
   0  -4  14       85.89      107.71     13.72 o 
   1  -4  14      108.12      102.00      4.83 o 
   2  -4  14       75.81       83.11      8.05 o 
   3  -4  14       48.44       43.43      9.41 o 
  -6  -3  14        6.40        8.79      2.02 o 
  -5  -3  14       23.28       15.13      2.14 o 
  -4  -3  14        4.23        2.78      1.04 o 
  -3  -3  14        7.03        7.99      1.57 o 
  -2  -3  14       66.96       64.77      3.72 o 
  -1  -3  14       75.55       67.40     11.52 o 
   0  -3  14       19.72       18.28      2.16 o 
   1  -3  14       18.73       24.32      2.72 o 
   2  -3  14       16.03       12.62      2.78 o 
   3  -3  14       23.90       21.54      5.23 o 
  -7  -2  14      190.06      183.20     44.33 o 
  -6  -2  14       66.16       59.99      7.52 o 
  -5  -2  14       48.56       40.88      3.75 o 
  -4  -2  14        7.49        8.51      1.46 o 
  -3  -2  14      125.23      117.21      6.32 o 
  -2  -2  14       34.25       29.72      2.79 o 
  -1  -2  14       44.98       36.30      6.42 o 
   0  -2  14      114.34      127.44     15.32 o 
   1  -2  14       28.64       33.83      2.53 o 
   2  -2  14        4.20        4.76      1.94 o 
   3  -2  14      130.21      134.78      6.62 o 
  -7  -1  14       57.50       42.45      7.34 o 
  -6  -1  14      101.10       98.50      7.00 o 
  -5  -1  14        7.59        7.04      1.45 o 
  -4  -1  14       19.71       23.10      2.65 o 
  -3  -1  14        1.82        4.57      1.76 o 
  -2  -1  14       12.99       12.75      2.64 o 
  -1  -1  14        3.14        7.60      1.82 o 
   0  -1  14      110.59      105.63      6.96 o 
   1  -1  14        0.89        3.64      1.22 o 
   2  -1  14       10.31       21.61      3.86 o 
   3  -1  14       14.83       21.12      5.11 o 
  -7   0  14       80.52       71.15      9.89 o 
  -6   0  14       53.77       39.79      4.28 o 
  -5   0  14        0.56        3.28      1.15 o 
  -4   0  14       82.52       80.37      5.42 o 
  -3   0  14      519.25      481.53     17.81 o 
  -2   0  14        0.13        2.78      1.17 o 
  -1   0  14       17.18       17.41      1.96 o 
   0   0  14      149.27      144.77      5.56 o 
   1   0  14       38.71       36.33      3.51 o 
   2   0  14       19.13       22.47      3.04 o 
   3   0  14       21.11       34.63      8.01 o 
  -7   1  14        6.47        5.48      3.51 o 
  -6   1  14       16.82       18.14      2.85 o 
  -5   1  14        4.95        5.17      1.42 o 
  -4   1  14        1.32        4.04      1.28 o 
  -3   1  14        4.28        5.34      3.37 o 
  -2   1  14        3.65        7.02      2.34 o 
  -1   1  14        4.88        5.60      1.49 o 
   0   1  14        1.43        3.85      1.36 o 
   1   1  14        5.57        7.63      5.04 o 
   2   1  14        0.00        3.86      3.21 o 
   3   1  14       16.38       21.75      5.51 o 
  -7   2  14        7.03        5.64      2.56 o 
  -6   2  14       15.91       13.83      2.52 o 
  -5   2  14      126.99      131.74      6.10 o 
  -4   2  14      377.81      371.69     11.63 o 
  -3   2  14      134.39      123.80      4.41 o 
  -2   2  14        5.48        3.92      0.96 o 
  -1   2  14       42.97       38.72      6.26 o 
   0   2  14       92.28       75.87      5.81 o 
   1   2  14        0.01        3.68      1.86 o 
   2   2  14        0.06        3.37      2.14 o 
  -6   3  14        0.30        1.58      1.77 o 
  -5   3  14        5.40        4.45      2.54 o 
  -4   3  14      160.84      168.48      5.89 o 
  -3   3  14        0.55        7.37      5.17 o 
  -2   3  14        1.72        3.66      0.95 o 
  -1   3  14       55.69       56.28      6.53 o 
   0   3  14       12.81       18.48      3.63 o 
   1   3  14        0.03        8.60      3.23 o 
   2   3  14       56.86       59.36      6.82 o 
  -5   4  14      169.94      158.73      5.04 o 
  -4   4  14      149.22      146.57     16.98 o 
  -3   4  14       64.38       47.05      6.13 o 
  -2   4  14        0.64        8.50      2.78 o 
  -1   4  14       40.61       42.35      5.70 o 
   0   4  14       62.51       61.81      4.74 o 
   1   4  14       65.40       66.51      7.72 o 
  -4   5  14      142.95      152.68     17.09 o 
  -3   5  14       32.80       22.87      6.15 o 
  -2   5  14        4.07        3.66      1.96 o 
  -1   5  14        4.65        3.21      2.08 o 
  -4  -5  15        3.12        4.14      1.81 o 
  -3  -5  15      141.63      145.98      5.86 o 
  -2  -5  15       21.33       26.04      4.25 o 
  -1  -5  15      222.15      236.90      9.62 o 
   0  -5  15        2.42        4.67      2.14 o 
   1  -5  15       12.74       12.28      4.23 o 
  -5  -4  15       71.58       66.71      5.74 o 
  -4  -4  15        0.00        2.94      1.46 o 
  -3  -4  15       65.03       69.95      7.35 o 
  -2  -4  15       46.92       49.64      8.82 o 
  -1  -4  15       22.20       25.52      3.25 o 
   0  -4  15       16.90       16.55      2.44 o 
   1  -4  15       49.54       58.76      8.86 o 
   2  -4  15       64.50       68.53      7.78 o 
  -5  -3  15       27.43       15.51      2.97 o 
  -4  -3  15       25.83       27.99      3.30 o 
  -3  -3  15        0.03        2.38      1.19 o 
  -2  -3  15        5.46        7.01      1.39 o 
  -1  -3  15      348.65      361.31     11.31 o 
   0  -3  15       21.83       18.91      2.66 o 
   1  -3  15        7.52        3.33      2.63 o 
   2  -3  15       17.72       21.61      5.19 o 
  -6  -2  15      107.65      111.00      8.62 o 
  -5  -2  15       94.59      107.89      6.79 o 
  -4  -2  15       83.13       87.56      5.75 o 
  -3  -2  15       93.58       90.33      6.80 o 
  -2  -2  15       22.59       27.33      3.31 o 
  -1  -2  15       59.67       59.04      4.90 o 
   0  -2  15        1.93        3.09      1.25 o 
   1  -2  15       37.56       45.80      6.41 o 
   2  -2  15       20.07       19.70      3.40 o 
  -6  -1  15      127.52      130.85     27.29 o 
  -5  -1  15       22.76       24.93      7.00 o 
  -4  -1  15        2.56        4.41      1.44 o 
  -3  -1  15        0.11        1.52      1.09 o 
  -2  -1  15       49.16       41.97      4.61 o 
  -1  -1  15        0.14        2.51      1.65 o 
   0  -1  15      117.34      127.37      7.07 o 
   1  -1  15        6.46        8.32      3.59 o 
   2  -1  15        7.39        5.69      2.07 o 
  -6   0  15      107.13      112.97      5.32 o 
  -5   0  15       30.41       33.96      3.60 o 
  -4   0  15        1.12        3.48      1.34 o 
  -3   0  15       10.16        9.47      1.75 o 
  -2   0  15       27.86       29.93      2.82 o 
  -1   0  15        0.12        4.55      1.35 o 
   0   0  15       27.92       34.59      3.29 o 
   1   0  15       73.94       80.78      5.98 o 
   2   0  15        1.62        5.83      5.54 o 
  -6   1  15       21.18       23.20      4.10 o 
  -5   1  15       33.42       35.19      3.53 o 
  -4   1  15        7.21        8.97      2.00 o 
  -3   1  15      175.36      157.34      5.81 o 
  -2   1  15       45.62       42.15      4.59 o 
  -1   1  15        5.44        6.55      2.00 o 
   0   1  15      135.03      132.43      7.74 o 
   1   1  15       41.10       53.33      4.19 o 
   2   1  15        9.21        8.43      3.72 o 
  -5   2  15        0.51        4.36      1.46 o 
  -4   2  15      150.28      159.71      9.21 o 
  -3   2  15       16.21       23.06      2.70 o 
  -2   2  15       45.84       37.61      5.23 o 
  -1   2  15        0.11        1.72      0.96 o 
   0   2  15        0.10       -1.92      1.92 o 
   1   2  15       10.06       13.68      3.80 o 
  -5   3  15        3.91        1.31      1.08 o 
  -4   3  15      100.86       97.25      3.32 o 
  -3   3  15      156.35      181.15      7.04 o 
  -2   3  15        5.99        6.53      2.49 o 
  -1   3  15        0.13        4.64      2.08 o 
   0   3  15       14.94       18.46      5.00 o 
  -3   4  15      271.83      268.25     22.91 o 
  -2   4  15       23.35       25.08      5.21 o 
  -3  -4  16        2.80        3.12      2.09 o 
  -2  -4  16       84.47       83.93      6.00 o 
  -1  -4  16        8.14       12.37      2.87 o 
  -4  -3  16      119.67      128.53      8.42 o 
  -3  -3  16       17.60       16.02      3.00 o 
  -2  -3  16       27.32       26.63     12.86 o 
  -1  -3  16      153.98      176.12      5.32 o 
   0  -3  16       32.98       38.31      5.97 o 
  -4  -2  16      163.67      181.10     27.16 o 
  -3  -2  16        1.65        3.98      1.53 o 
  -2  -2  16        0.42        1.32      1.18 o 
  -1  -2  16        8.16        8.35      2.07 o 
   0  -2  16        6.08        5.04      2.49 o 
  -5  -1  16       27.92       27.94      4.18 o 
  -4  -1  16       85.96       70.92      3.64 o 
  -3  -1  16       20.00       11.02      4.64 o 
  -2  -1  16       15.81       12.98      2.31 o 
  -1  -1  16        6.60        7.81      1.76 o 
   0  -1  16       33.46       30.46      6.41 o 
   1  -1  16        0.04        0.28      1.27 o 
  -5   0  16       28.92       38.28     12.14 o 
  -4   0  16      974.52      912.70     12.69 o 
  -3   0  16      240.29      228.12     19.91 o 
  -2   0  16       16.41       18.95      5.83 o 
  -1   0  16        7.17        7.08      1.85 o 
   0   0  16       40.77       34.95      5.24 o 
  -4   1  16      147.89      104.64      4.41 o 
  -3   1  16       15.84       27.33      4.32 o 
  -2   1  16       18.33       17.94      6.09 o 
  -1   1  16       45.84       41.96      6.22 o 
   0   1  16       63.14       45.29      8.60 o 
  -3   2  16       60.65       60.35      9.26 o 
  -2   2  16       32.32       41.78      9.05 o 
  -1   2  16       20.74       20.73      4.45 o 
                                                 
